# Supplementary material for: Selection for constrained peptides that bind to a single target protein
Source: Nat Commun. 2021 Nov 3;12:6343. doi: 10.1038/s41467-021-26350-4 (PMC8566587; doi:10.1038/s41467-021-26350-4)
Supplement: Supplementary file 4 — Source Data [file 41467_2021_26350_MOESM4_ESM.xlsx]

## Sheet: Fig1b,c
strain	AHL	IPTG	median rep 1	median rep 2	median rep 3
sAMK1048	0	0	55.7976	56.6465	54.6599
sAMK1048	0	0.001	86.8285	76.8539	131.975
sAMK1048	0	0.01	372.883	316.734	250.526
sAMK1048	0	0.1	390.835	394.502	1020.98
sAMK1048	0	1	883.828	824.146	2023.99
sAMK1048	0	10	2080.85	1275.01	2473.47
sAMK1048	0	100	2142.91	1815.81	2405.9
sAMK1048	0	1000	2460.08	2331.91	2704.92
sAMK1048	0.001	0	74.7196	71.2508	76.7752
sAMK1048	0.001	0.001	116.534	93.0123	662.734
sAMK1048	0.001	0.01	156.501	149.62	878.991
sAMK1048	0.001	0.1	510.313	389.512	3014.01
sAMK1048	0.001	1	1541.53	1169.11	4073.27
sAMK1048	0.001	10	3991.71	2658.68	4482.9
sAMK1048	0.001	100	4731.88	4425.76	5259.66
sAMK1048	0.001	1000	6247.6	5505.29	5246.96
sAMK1048	0.01	0	101.746	83.4932	87.5459
sAMK1048	0.01	0.001	135.152	113.274	659.3
sAMK1048	0.01	0.01	335.29	237.885	1232.45
sAMK1048	0.01	0.1	914.818	630.495	3268.63
sAMK1048	0.01	1	1909.21	1481.33	4833.02
sAMK1048	0.01	10	3855.36	3512.01	5240.51
sAMK1048	0.01	100	5008.91	4616.04	5202.05
sAMK1048	0.01	1000	5966.25	5813.86	5662.14
sAMK1048	0.1	0	91.6223	100.29	101.607
sAMK1048	0.1	0.001	883.428	634.011	800.767
sAMK1048	0.1	0.01	1623.19	911.902	1382.45
sAMK1048	0.1	0.1	878.303	650.851	3492.51
sAMK1048	0.1	1	2080.78	1492.12	5152.27
sAMK1048	0.1	10	4227.45	3065.04	5295.34
sAMK1048	0.1	100	5079.11	4575.21	5295.18
sAMK1048	0.1	1000	5875.54	5841.75	5830.5
sAMK1048	1	0	95.7844	99.397	97.9689
sAMK1048	1	0.001	142.795	129.736	1000.12
sAMK1048	1	0.01	284.766	195.782	1957.85
sAMK1048	1	0.1	816.886	563.75	4080.9
sAMK1048	1	1	2040.78	1892.98	5318.02
sAMK1048	1	10	4652.83	4154.55	5617.74
sAMK1048	1	100	5283.7	5069.51	5384.9
sAMK1048	1	1000	5910.56	6275.14	6316.52
sAMK1048	10	0	88.2279	94.7195	98.2811
sAMK1048	10	0.001	105.873	110.853	927.091
sAMK1048	10	0.01	148.331	149.165	2052.63
sAMK1048	10	0.1	418.223	328.202	4495.75
sAMK1048	10	1	1476.32	1379.97	5439.72
sAMK1048	10	10	4065.55	3781.14	5656.35
sAMK1048	10	100	5717.26	5589.78	5487.52
sAMK1048	10	1000	6113.64	6586.24	6548.1
sAMK1048	100	0	92.4696	104.55	110.575
sAMK1048	100	0.001	103.513	115.858	1193.83
sAMK1048	100	0.01	154.094	147.704	2402.11
sAMK1048	100	0.1	440.843	337.098	4662.85
sAMK1048	100	1	1643.69	1404.43	5014.15
sAMK1048	100	10	4282.54	4247.75	5275.82
sAMK1048	100	100	5447.32	5576.48	5520.07
sAMK1048	100	1000	6451.45	6515.79	6575.7
sAMK1048	1000	0	90.683	109.516	102.301
sAMK1048	1000	0.001	105.413	115.572	1247.4
sAMK1048	1000	0.01	173.134	177.317	2444.06
sAMK1048	1000	0.1	555.51	371.789	4908.82
sAMK1048	1000	1	1536.01	1563.8	5179.38
sAMK1048	1000	10	4352.3	4261.75	5672.35
sAMK1048	1000	100	5817.61	5764.23	5684.54
sAMK1048	1000	1000	5904.95	6515.15	6767.11
sAMK-1056	0	0	6.8099	7.32586	7.22178
sAMK-1056	0	0.001	7.21134	7.23389	7.66972
sAMK-1056	0	0.01	7.27233	7.27456	8.40372
sAMK-1056	0	0.1	7.90652	8.44549	9.39436
sAMK-1056	0	1	8.96729	8.95991	11.9414
sAMK-1056	0	10	10.8681	10.109	12.2054
sAMK-1056	0	100	9.3084	10.8705	12.6199
sAMK-1056	0	1000	11.9756	12.1619	12.2328
sAMK-1056	0.001	0	6.92778	7.26966	7.17698
sAMK-1056	0.001	0.001	7.86274	7.65053	8.51319
sAMK-1056	0.001	0.01	6.84903	8.66401	32.5731
sAMK-1056	0.001	0.1	10.9328	7.30623	14.0389
sAMK-1056	0.001	1	15.2881	13.6704	15.7661
sAMK-1056	0.001	10	28.9309	15.7593	24.3619
sAMK-1056	0.001	100	26.6682	44.3778	182.551
sAMK-1056	0.001	1000	97.6242	83.4185	34.5062
sAMK-1056	0.01	0	7.24272	7.44674	7.3299
sAMK-1056	0.01	0.001	7.57461	7.63512	17.4522
sAMK-1056	0.01	0.01	8.01498	10.1999	25.4352
sAMK-1056	0.01	0.1	16.3776	7.43767	59.6191
sAMK-1056	0.01	1	37.1103	25.2252	58.0241
sAMK-1056	0.01	10	23.9787	22.7084	80.8535
sAMK-1056	0.01	100	27.0901	63.3017	179.45
sAMK-1056	0.01	1000	196.116	199.234	117.069
sAMK-1056	0.1	0	8.90423	8.97336	9.63629
sAMK-1056	0.1	0.001	11.5048	13.1007	36.01
sAMK-1056	0.1	0.01	16.8162	32.3633	33.3504
sAMK-1056	0.1	0.1	28.8018	7.13791	237.509
sAMK-1056	0.1	1	77.2799	47.8239	150.033
sAMK-1056	0.1	10	55.37	27.1852	134.173
sAMK-1056	0.1	100	46.0856	79.792	276.713
sAMK-1056	0.1	1000	219.494	212.991	307.299
sAMK-1056	1	0	11.7414	11.1089	12.9648
sAMK-1056	1	0.001	10.522	12.232	64.1081
sAMK-1056	1	0.01	14.3097	18.2317	141.385
sAMK-1056	1	0.1	40.6162	7.58168	359.944
sAMK-1056	1	1	135.504	112.607	319.006
sAMK-1056	1	10	215.589	171.337	337.769
sAMK-1056	1	100	137.88	311.271	499.263
sAMK-1056	1	1000	420.41	430.513	610.66
sAMK-1056	10	0	15.2747	14.7142	16.477
sAMK-1056	10	0.001	14.5961	16.8699	76.871
sAMK-1056	10	0.01	16.9829	19.4232	199.341
sAMK-1056	10	0.1	31.9249	7.21438	419.749
sAMK-1056	10	1	136.653	105.353	557.687
sAMK-1056	10	10	409.258	321.393	574.029
sAMK-1056	10	100	266.631	578.638	617.881
sAMK-1056	10	1000	611.651	648.989	691.724
sAMK-1056	100	0	15.0508	17.0555	17.8825
sAMK-1056	100	0.001	16.8105	17.7697	107.321
sAMK-1056	100	0.01	20.5318	20.8528	244.439
sAMK-1056	100	0.1	39.4301	7.57619	492.264
sAMK-1056	100	1	132.86	119.209	557.068
sAMK-1056	100	10	489.756	469.263	532.565
sAMK-1056	100	100	310.032	641.299	505.79
sAMK-1056	100	1000	729.613	751.503	743.738
sAMK-1056	1000	0	15.8604	17.5822	17.9936
sAMK-1056	1000	0.001	16.262	17.7613	107.415
sAMK-1056	1000	0.01	21.9155	19.4313	283.288
sAMK-1056	1000	0.1	40.1672	7.39117	468.838
sAMK-1056	1000	1	163.862	141.667	513.996
sAMK-1056	1000	10	426.112	486.224	600.871
sAMK-1056	1000	100	303.968	668.629	528.047
sAMK-1056	1000	1000	767.242	808.477	711.546

## Sheet: Fig1d
strain	description	replicate	AHL	median
s931	truE_pmi-RBD-	1	0	11.52
s931	truE_pmi-RBD-	2	0	11.52
s931	truE_pmi-RBD-	3	0	11.52
s936	ACEa1-Mdm2-	1	0	11.52
s936	ACEa1-Mdm2-	2	0	12.82
s936	ACEa1-Mdm2-	3	0	24.42
s939	truE_pmi-Mdm2-	1	0	108.02
s939	truE_pmi-Mdm2-	2	0	113.02
s939	truE_pmi-Mdm2-	3	0	170.02
s931	truE_pmi-RBD-	1	1	32.12
s931	truE_pmi-RBD-	2	1	33.42
s931	truE_pmi-RBD-	3	1	34.62
s936	ACEa1-Mdm2-	1	1	173.02
s936	ACEa1-Mdm2-	2	1	181.02
s936	ACEa1-Mdm2-	3	1	270.02
s939	truE_pmi-Mdm2-	1	1	2757.02
s939	truE_pmi-Mdm2-	2	1	2851.02
s939	truE_pmi-Mdm2-	3	1	3799.02

## Sheet: Fig2f
peptide	target	replicate	AHL	median
Pap2c_1	RBD	1	1	2528
Pap2c_1	RBD	2	1	2912
Pap2c_1	RBD	3	1	2469.7
Pap2c_1	Mdm2	1	1	202
Pap2c_1	Mdm2	2	1	306
Pap2c_1	Mdm2	3	1	121.4

## Sheet: Fig3a
	strain	name	AHL	bait	type	repl	FITC-A
10635	sDAA835	Trunc 2-13	0	rbd	trunc	1	30.69
10636	sDAA835	Trunc 2-13	0	rbd	trunc	2	24.18
10637	sDAA835	Trunc 2-13	0	rbd	trunc	3	24.18
10653	sDAA835	Trunc 2-13	1	rbd	trunc	1	138.57
10654	sDAA835	Trunc 2-13	1	rbd	trunc	2	88.35
10655	sDAA835	Trunc 2-13	1	rbd	trunc	3	145.08
11859	sDAA836	Trunc 3-13	0	rbd	trunc	1	33.48
11860	sDAA836	Trunc 3-13	0	rbd	trunc	2	24.18
11861	sDAA836	Trunc 3-13	0	rbd	trunc	3	26.04
11877	sDAA836	Trunc 3-13	1	rbd	trunc	1	125.55
11878	sDAA836	Trunc 3-13	1	rbd	trunc	2	72.54
11879	sDAA836	Trunc 3-13	1	rbd	trunc	3	128.805
12435	sDAA837	Trunc 4-13	0	rbd	trunc	1	31.62
12436	sDAA837	Trunc 4-13	0	rbd	trunc	2	25.11
12437	sDAA837	Trunc 4-13	0	rbd	trunc	3	25.11
12453	sDAA837	Trunc 4-13	1	rbd	trunc	1	160.89
12454	sDAA837	Trunc 4-13	1	rbd	trunc	2	91.14
12455	sDAA837	Trunc 4-13	1	rbd	trunc	3	133.92
13407	sDAA838	Trunc 5-13	0	rbd	trunc	1	31.62
13408	sDAA838	Trunc 5-13	0	rbd	trunc	2	25.11
13409	sDAA838	Trunc 5-13	0	rbd	trunc	3	26.97
13425	sDAA838	Trunc 5-13	1	rbd	trunc	1	129.27
13426	sDAA838	Trunc 5-13	1	rbd	trunc	2	72.54
13427	sDAA838	Trunc 5-13	1	rbd	trunc	3	91.14
13875	sDAA839	Trunc 6-13	0	rbd	trunc	1	32.55
13876	sDAA839	Trunc 6-13	0	rbd	trunc	2	25.11
13877	sDAA839	Trunc 6-13	0	rbd	trunc	3	24.18
13893	sDAA839	Trunc 6-13	1	rbd	trunc	1	236.22
13894	sDAA839	Trunc 6-13	1	rbd	trunc	2	106.95
13895	sDAA839	Trunc 6-13	1	rbd	trunc	3	107.88
14703	sDAA840	Trunc 7-13	0	rbd	trunc	1	37.2
14704	sDAA840	Trunc 7-13	0	rbd	trunc	2	25.11
14705	sDAA840	Trunc 7-13	0	rbd	trunc	3	25.11
14721	sDAA840	Trunc 7-13	1	rbd	trunc	1	322.71
14722	sDAA840	Trunc 7-13	1	rbd	trunc	2	158.1
14723	sDAA840	Trunc 7-13	1	rbd	trunc	3	150.66
15099	sDAA841	Trunc 8-13	0	rbd	trunc	1	32.55
15100	sDAA841	Trunc 8-13	0	rbd	trunc	2	25.11
15101	sDAA841	Trunc 8-13	0	rbd	trunc	3	24.18
15117	sDAA841	Trunc 8-13	1	rbd	trunc	1	274.35
15118	sDAA841	Trunc 8-13	1	rbd	trunc	2	128.34
15119	sDAA841	Trunc 8-13	1	rbd	trunc	3	128.34
15852	sDAA842	parent_tev	0	rbd	parent	1	32.55
15853	sDAA842	parent_tev	0	rbd	parent	2	25.11
15854	sDAA842	parent_tev	0	rbd	parent	3	24.18
15870	sDAA842	parent_tev	1	rbd	parent	1	189.72
15871	sDAA842	parent_tev	1	rbd	parent	2	99.51
15872	sDAA842	parent_tev	1	rbd	parent	3	113.46
16717	sDAA845	parent	0	rbd	parent	2	106.95
16718	sDAA845	parent	0	rbd	parent	3	115.32
16735	sDAA845	parent	1	rbd	parent	2	3076.44
16736	sDAA845	parent	1	rbd	parent	3	3946.92
34932	sDAA869	parent	0	rbd	parent	1	69.75
34950	sDAA869	parent	1	rbd	parent	1	5348.43

## Sheet: Fig3b
var_sub	1	2	3	4	5	6	7	8	9	10	11	12	13	14	15	16	17
*	0.175705	0.138775	0.183172	0.130957	0.115168	0.140025	0.140025	0.175392	0.148415	0.133557	0.146884		0.137707	0.150965	0.129475		0.144824
A	0.238641	0.199487	1	0.158898	0.215947	0.30925	0.26129	0.139824	0.164657	0.593384	0.147683		0.196146	0.168946	0.197958		0.157585
C	0.356375	0.205264	3.90621	0.200301	0.623264	1	0.32417	0.136169	0.194983	0.399879	0.23147	1	0.195846	0.15147	0.178816		0.212663
D	0.0994915	0.202536	0.141474	0.125864	0.16261	0.195785	0.179904	0.207584	0.181972	1.41775	0.18259		0.485712	0.183783	0.149237		0.135024
E	0.216039	0.177219	0.155999	0.16635	0.150738	0.12553	0.227853	0.16512	0.159136	1	0.160341		1	0.141775	0.19691	1	0.222393
F	0.287981	0.177219	0.460696	0.547033	0.313011	0.185253	0.164377	0.135521	0.154858	0.224278	0.172182		0.193682	0.195335	0.165405		0.258796
G	0.190575	0.15081	0.158139	0.159206	0.200219	0.12664	0.137713	0.143605	1	0.588107	0.12468		0.108413	0.213572	0.122752		0.13696
H	0.154858	0.22121	0.163154	0.221462	0.136323	0.150992	0.168421	0.133854	0.198983	0.416646	0.237837		0.201976	0.169322	0.208966		0.165887
I	1	0.41448	5.93155	0.19691	1.63747	0.294291	0.286105	0.219807	0.180836	0.269695	0.216215		0.194097	1	0.300736		1
K	0.12538	0.324129	0.166479	0.224531	0.155607	0.149059	1	0.137287	0.18099	0.463751	0.167134		0.166043	0.118146	0.178816		0.127039
L	0.272512	0.265424	7.26993	0.219945	1.54603	0.225649	0.193682	0.166043	0.138996	0.315057	0.178532		0.16622	0.202536	0.205803		0.361388
M	0.2422	0.234432	1.1252	0.192836	0.52286	0.825108	0.33396	0.203775	0.16332	0.347489	0.137108		0.17915	0.170131	0.132324		0.190347
N	0.16388	0.154777	0.171108	0.170368	0.150679	0.202311	0.217082	0.156083	0.191045	1.03544	0.172114		0.180556	0.144401	0.14942		0.158653
P	0.169624	0.162534	0.150444	0.173974	0.185464	0.15789	0.209152	0.208705	0.193243	0.383147	0.158955		0.147318	0.180646	0.165987		0.154337
Q	0.20533	0.258879	0.131104	0.164855	0.188159	0.158869	0.370848	0.120733	0.240668	0.665421	0.150965		0.224797	0.169164	0.136384		0.151694
R	0.171849	1	0.157528	0.181217	0.144081	0.153355	0.81134	0.140025	0.175705	0.253582	0.189034		0.153437	0.152049	0.164038		0.208674
S	0.179375	0.251164	0.198831	0.163257	0.155675	0.155278	0.270048	0.153152	0.16909	1.13333	0.136047		0.178532	0.137379	0.191841		0.149046
T	0.244212	0.693891	0.315057	0.209736	0.227274	0.235068	0.239307	0.149645	0.185011	0.83233	0.159657		0.214962	0.20064	0.199646		0.149538
V	0.819241	0.511837	12.2788	0.206278	1	0.292531	0.299866	0.175444	0.164559	0.297715	0.157211		0.155024	0.237675	1		0.252842
W	0.239928	0.157528	0.181763	0.692819	0.159241	0.148967	0.241215	0.15359	0.122129	0.271736	1		0.183127	0.218789	0.183391		0.210747
Y	0.208111	0.208896	0.202951	1	0.239072	0.172721	0.228751	1	0.156103	0.259662	0.213351		0.180694	0.160587	0.16261		0.218116

## Sheet: Fig3c
	strain	name	bait	AHL	rep	FITC-A
24	sDAA991	VID	rbd	0	1	2548.67
25	sDAA991	VID	rbd	0	2	1959.51
26	sDAA991	VID	rbd	0	3	1927.89
72	sDAA998	parent	rbd	0	1	106.95
73	sDAA998	parent	rbd	0	2	111.6
74	sDAA998	parent	rbd	0	3	85.56
120	sDAA994	IVE	rbd	0	1	538.47
121	sDAA994	IVE	rbd	0	2	383.16
122	sDAA994	IVE	rbd	0	3	441.285
168	sDAA997	IIE	rbd	0	1	1401.51
169	sDAA997	IIE	rbd	0	2	1054.62
170	sDAA997	IIE	rbd	0	3	1023
216	sDAA995	VIE	rbd	0	1	1881.86
217	sDAA995	VIE	rbd	0	2	984.87
218	sDAA995	VIE	rbd	0	3	1295.03
264	sDAA992	VVE	rbd	0	1	1134.6
265	sDAA992	VVE	rbd	0	2	890.475
266	sDAA992	VVE	rbd	0	3	1011.84
312	sDAA996	LIE	rbd	0	1	1324.32
313	sDAA996	LIE	rbd	0	2	765.39
314	sDAA996	LIE	rbd	0	3	666.81
360	sDAA993	LVE	rbd	0	1	663.09
361	sDAA993	LVE	rbd	0	2	409.665
362	sDAA993	LVE	rbd	0	3	487.32

## Sheet: Fig3d
experiment	description	target	AHL	strain	median
truncation	TEV-EPIRAY-core	RBD	1	sAMK1355	1465.68
truncation	TEV-PIRAY-core	RBD	1	sAMK1356	2765.82
truncation	TEV-IRAY-core	RBD	1	sAMK1357	1833.96
truncation	TEV-RAY-core	RBD	1	sAMK1358	430.59
truncation	TEV-AY-core	RBD	1	sAMK1359	93
truncation	TEV-Y-core	RBD	1	sAMK1360	97.65
truncation	TEV-core	RBD	1	sADAA842	189.72
truncation	TEV-core	RBD	1	sADAA842	99.51
truncation	TEV-core	RBD	1	sADAA842	113.46
truncation	TEV-EPIRAY-core	RBD	1	sAMK1355	1662.84
truncation	TEV-PIRAY-core	RBD	1	sAMK1356	2979.72
truncation	TEV-IRAY-core	RBD	1	sAMK1357	2032.05
truncation	TEV-RAY-core	RBD	1	sAMK1358	454.77
truncation	TEV-AY-core	RBD	1	sAMK1359	93
truncation	TEV-Y-core	RBD	1	sAMK1360	127.41
truncation	TEV-EPIRAY-core	RBD	1	sAMK1355	1517.76
truncation	TEV-PIRAY-core	RBD	1	sAMK1356	2750.01
truncation	TEV-IRAY-core	RBD	1	sAMK1357	1865.58
truncation	TEV-RAY-core	RBD	1	sAMK1358	453.84
truncation	TEV-AY-core	RBD	1	sAMK1359	88.35
truncation	TEV-Y-core	RBD	1	sAMK1360	96.72

## Sheet: Fig4d
seq	hyp_mw	ion name	charge	m/z	orig_abundance	spec_num	abund_ceil	bkgd
GV	157.098	b2+1	1	157.097	13976.6	1	13976.6	516.645
GV	157.098	b2+1	1	157.097	29163.5	2	29163.5	642.8
GVC	260.107	b3+1	1	260.107	8093.85	1	8093.85	580.26
GVC	260.107	b3+1	1	260.107	13196.7	2	13196.7	468.21
GVCK	388.202	b4+1	1	388.202	18322.3	1	18322.3	607.675
GVCK	388.202	b4+1	1	388.202	22197.4	2	22197.4	756.665
GVCKY	551.265	b5+1	1	551.264	50265.4	1	50265.4	1258.22
GVCKY	551.265	b5+1	1	551.265	50875.5	2	50875.5	1027.92
GVCKYG	608.286	b6+1	1	608.286	23983.2	1	23983.2	807.23
GVCKYG	608.286	b6+1	1	608.286	22112.6	2	22112.6	1006.1
GVCKYGE	737.329	b7+1	1	737.329	54963.6	1	54963.6	1170.32
GVCKYGE	737.329	b7+1	1	737.329	37334.9	2	37334.9	1041.54
GVCKYGEW	923.408	b8+1	1	923.407	38875.7	1	38875.7	604.78
GVCKYGEW	923.408	b8+1	1	923.409	17383	2	17383	720.415
GVCKYGEWCEIVE	1494.64	b13+1	1	1494.63	19353.4	1	19353.4	942.665
GVCKYGEWCEIVEI	1625.73	p+1	1	1625.73	98234.9	1	77394.4	4459.52
CKYGEWCEIVEI	1469.64	y12+1	1	1469.64	9260.61	1	9260.61	915.345
KYGEWCEIVEI	1366.63	y11+1	1	1366.63	7372.46	1	7372.46	501.525
YGEWCEIVEI	1238.53	y10+1	1	1238.54	8700.03	1	8700.03	562.815
GEWCEIVEI	1075.47	y9+1	1	1075.47	8272.69	1	8272.69	433.53

## Sheet: Fig4f
fraction	conc_um	response	replicate
AMK-1057	10	1.4643	1
AMK-1057	5	1.0451	1
AMK-1057	2.5	0.7513	1
AMK-1057	1.25	0.4985	1
AMK-1057	0.625	0.344	1
AMK-1057	0.3125	0.2342	1
AMK-1057	10	1.3955	2
AMK-1057	5	0.8643	2
AMK-1057	2.5	0.6592	2
AMK-1057	1.25	0.4364	2
AMK-1057	0.625	0.2947	2
AMK-1057	0.3125	0.192	2
AMK-1057	10	1.4179	3
AMK-1057	5	1.0426	3
AMK-1057	2.5	0.7569	3
AMK-1057	1.25	0.5085	3
AMK-1057	0.625	0.3256	3
AMK-1057	0.3125	0.2182	3
unmodified	10	0.0658	1
unmodified	5	0.0701	1
unmodified	2.5	0.0956	1
unmodified	1.25	0.0818	1
unmodified	0.625	0.0818	1
unmodified	0.3125	0.0882	1
unmodified	10	0.0662	2
unmodified	5	0.0263	2
unmodified	2.5	0.0796	2
unmodified	1.25	0.0383	2
unmodified	0.625	0.0702	2
unmodified	0.3125	0.0673	2
unmodified	10	0.0704	3
unmodified	5	0.0355	3
unmodified	2.5	0.0064	3
unmodified	1.25	0.0071	3
unmodified	0.625	0.0055	3
unmodified	0.3125	-0.0007	3
ACE2a1	10	1.7739	1
ACE2a1	5	1.2356	1
ACE2a1	2.5	0.795	1
ACE2a1	1.25	0.4755	1
ACE2a1	0.625	0.2752	1
ACE2a1	0.3125	0.1499	1
ACE2a1	10	1.874	2
ACE2a1	5	1.6418	2
ACE2a1	2.5	1.4329	2
ACE2a1	1.25	1.1326	2
ACE2a1	0.625	0.7776	2
ACE2a1	0.3125	0.5738	2
ACE2a1	10	1.752	3
ACE2a1	5	1.5613	3
ACE2a1	2.5	1.3343	3
ACE2a1	1.25	0.987	3
ACE2a1	0.625	0.7474	3
ACE2a1	0.3125	0.5818	3

## Sheet: Fig4h
replicate 1					replicate 1					replicate 1
Sensor 1	Data	Time (s)	delta nm		Sensor 1	Data	Time (s)	delta nm		Sensor 1	Data	Time (s)	delta nm
Sensor 1	1	0	0.051		Sensor 1	1	0	0.057		Sensor 1	1	0	0.054
Sensor 1	2	0.2	0.057		Sensor 1	2	0.2	0.065		Sensor 1	2	0.2	0.062
Sensor 1	3	0.4	0.064		Sensor 1	3	0.4	0.075		Sensor 1	3	0.4	0.072
Sensor 1	4	0.6	0.073		Sensor 1	4	0.6	0.087		Sensor 1	4	0.6	0.083
Sensor 1	5	0.8	0.084		Sensor 1	5	0.8	0.1		Sensor 1	5	0.8	0.096
Sensor 1	6	1	0.095		Sensor 1	6	1	0.115		Sensor 1	6	1	0.111
Sensor 1	7	1.2	0.107		Sensor 1	7	1.2	0.13		Sensor 1	7	1.2	0.126
Sensor 1	8	1.4	0.12		Sensor 1	8	1.4	0.147		Sensor 1	8	1.4	0.143
Sensor 1	9	1.6	0.133		Sensor 1	9	1.6	0.164		Sensor 1	9	1.6	0.16
Sensor 1	10	1.8	0.147		Sensor 1	10	1.8	0.182		Sensor 1	10	1.8	0.177
Sensor 1	11	2	0.16		Sensor 1	11	2	0.199		Sensor 1	11	2	0.194
Sensor 1	12	2.2	0.172		Sensor 1	12	2.2	0.216		Sensor 1	12	2.2	0.211
Sensor 1	13	2.4	0.185		Sensor 1	13	2.4	0.232		Sensor 1	13	2.4	0.227
Sensor 1	14	2.6	0.197		Sensor 1	14	2.6	0.248		Sensor 1	14	2.6	0.242
Sensor 1	15	2.8	0.209		Sensor 1	15	2.8	0.264		Sensor 1	15	2.8	0.258
Sensor 1	16	3	0.221		Sensor 1	16	3	0.279		Sensor 1	16	3	0.274
Sensor 1	17	3.2	0.233		Sensor 1	17	3.2	0.294		Sensor 1	17	3.2	0.289
Sensor 1	18	3.4	0.245		Sensor 1	18	3.4	0.309		Sensor 1	18	3.4	0.304
Sensor 1	19	3.6	0.256		Sensor 1	19	3.6	0.324		Sensor 1	19	3.6	0.319
Sensor 1	20	3.8	0.268		Sensor 1	20	3.8	0.339		Sensor 1	20	3.8	0.334
Sensor 1	21	4	0.279		Sensor 1	21	4	0.354		Sensor 1	21	4	0.348
Sensor 1	22	4.2	0.291		Sensor 1	22	4.2	0.368		Sensor 1	22	4.2	0.363
Sensor 1	23	4.4	0.302		Sensor 1	23	4.4	0.383		Sensor 1	23	4.4	0.377
Sensor 1	24	4.6	0.314		Sensor 1	24	4.6	0.396		Sensor 1	24	4.6	0.391
Sensor 1	25	4.8	0.325		Sensor 1	25	4.8	0.411		Sensor 1	25	4.8	0.405
Sensor 1	26	5	0.336		Sensor 1	26	5	0.425		Sensor 1	26	5	0.419
Sensor 1	27	5.2	0.348		Sensor 1	27	5.2	0.439		Sensor 1	27	5.2	0.432
Sensor 1	28	5.4	0.359		Sensor 1	28	5.4	0.452		Sensor 1	28	5.4	0.446
Sensor 1	29	5.6	0.371		Sensor 1	29	5.6	0.465		Sensor 1	29	5.6	0.459
Sensor 1	30	5.8	0.382		Sensor 1	30	5.8	0.479		Sensor 1	30	5.8	0.473
Sensor 1	31	6	0.394		Sensor 1	31	6	0.492		Sensor 1	31	6	0.486
Sensor 1	32	6.2	0.405		Sensor 1	32	6.2	0.504		Sensor 1	32	6.2	0.499
Sensor 1	33	6.4	0.416		Sensor 1	33	6.4	0.517		Sensor 1	33	6.4	0.512
Sensor 1	34	6.6	0.427		Sensor 1	34	6.6	0.529		Sensor 1	34	6.6	0.524
Sensor 1	35	6.8	0.437		Sensor 1	35	6.8	0.541		Sensor 1	35	6.8	0.536
Sensor 1	36	7	0.447		Sensor 1	36	7	0.553		Sensor 1	36	7	0.547
Sensor 1	37	7.2	0.458		Sensor 1	37	7.2	0.565		Sensor 1	37	7.2	0.559
Sensor 1	38	7.4	0.468		Sensor 1	38	7.4	0.577		Sensor 1	38	7.4	0.57
Sensor 1	39	7.6	0.477		Sensor 1	39	7.6	0.59		Sensor 1	39	7.6	0.582
Sensor 1	40	7.8	0.487		Sensor 1	40	7.8	0.602		Sensor 1	40	7.8	0.593
Sensor 1	41	8	0.496		Sensor 1	41	8	0.614		Sensor 1	41	8	0.605
Sensor 1	42	8.2	0.506		Sensor 1	42	8.2	0.625		Sensor 1	42	8.2	0.616
Sensor 1	43	8.4	0.516		Sensor 1	43	8.4	0.636		Sensor 1	43	8.4	0.627
Sensor 1	44	8.6	0.525		Sensor 1	44	8.6	0.648		Sensor 1	44	8.6	0.638
Sensor 1	45	8.8	0.535		Sensor 1	45	8.8	0.66		Sensor 1	45	8.8	0.649
Sensor 1	46	9	0.544		Sensor 1	46	9	0.671		Sensor 1	46	9	0.66
Sensor 1	47	9.2	0.554		Sensor 1	47	9.2	0.682		Sensor 1	47	9.2	0.671
Sensor 1	48	9.4	0.563		Sensor 1	48	9.4	0.694		Sensor 1	48	9.4	0.682
Sensor 1	49	9.6	0.572		Sensor 1	49	9.6	0.704		Sensor 1	49	9.6	0.693
Sensor 1	50	9.8	0.581		Sensor 1	50	9.8	0.714		Sensor 1	50	9.8	0.703
Sensor 1	51	10	0.591		Sensor 1	51	10	0.724		Sensor 1	51	10	0.713
Sensor 1	52	10.2	0.6		Sensor 1	52	10.2	0.734		Sensor 1	52	10.2	0.723
Sensor 1	53	10.4	0.609		Sensor 1	53	10.4	0.743		Sensor 1	53	10.4	0.733
Sensor 1	54	10.6	0.618		Sensor 1	54	10.6	0.752		Sensor 1	54	10.6	0.743
Sensor 1	55	10.8	0.626		Sensor 1	55	10.8	0.762		Sensor 1	55	10.8	0.752
Sensor 1	56	11	0.635		Sensor 1	56	11	0.771		Sensor 1	56	11	0.761
Sensor 1	57	11.2	0.643		Sensor 1	57	11.2	0.781		Sensor 1	57	11.2	0.771
Sensor 1	58	11.4	0.651		Sensor 1	58	11.4	0.791		Sensor 1	58	11.4	0.78
Sensor 1	59	11.6	0.659		Sensor 1	59	11.6	0.801		Sensor 1	59	11.6	0.789
Sensor 1	60	11.8	0.668		Sensor 1	60	11.8	0.81		Sensor 1	60	11.8	0.798
Sensor 1	61	12	0.676		Sensor 1	61	12	0.819		Sensor 1	61	12	0.806
Sensor 1	62	12.2	0.685		Sensor 1	62	12.2	0.828		Sensor 1	62	12.2	0.814
Sensor 1	63	12.4	0.693		Sensor 1	63	12.4	0.837		Sensor 1	63	12.4	0.823
Sensor 1	64	12.6	0.701		Sensor 1	64	12.6	0.846		Sensor 1	64	12.6	0.832
Sensor 1	65	12.8	0.71		Sensor 1	65	12.8	0.855		Sensor 1	65	12.8	0.841
Sensor 1	66	13	0.718		Sensor 1	66	13	0.865		Sensor 1	66	13	0.849
Sensor 1	67	13.2	0.726		Sensor 1	67	13.2	0.874		Sensor 1	67	13.2	0.858
Sensor 1	68	13.4	0.733		Sensor 1	68	13.4	0.882		Sensor 1	68	13.4	0.866
Sensor 1	69	13.6	0.741		Sensor 1	69	13.6	0.89		Sensor 1	69	13.6	0.874
Sensor 1	70	13.8	0.749		Sensor 1	70	13.8	0.898		Sensor 1	70	13.8	0.882
Sensor 1	71	14	0.757		Sensor 1	71	14	0.907		Sensor 1	71	14	0.89
Sensor 1	72	14.2	0.764		Sensor 1	72	14.2	0.915		Sensor 1	72	14.2	0.898
Sensor 1	73	14.4	0.771		Sensor 1	73	14.4	0.922		Sensor 1	73	14.4	0.906
Sensor 1	74	14.6	0.778		Sensor 1	74	14.6	0.93		Sensor 1	74	14.6	0.914
Sensor 1	75	14.8	0.785		Sensor 1	75	14.8	0.937		Sensor 1	75	14.8	0.922
Sensor 1	76	15	0.792		Sensor 1	76	15	0.944		Sensor 1	76	15	0.929
Sensor 1	77	15.2	0.799		Sensor 1	77	15.2	0.952		Sensor 1	77	15.2	0.936
Sensor 1	78	15.4	0.806		Sensor 1	78	15.4	0.959		Sensor 1	78	15.4	0.943
Sensor 1	79	15.6	0.813		Sensor 1	79	15.6	0.967		Sensor 1	79	15.6	0.95
Sensor 1	80	15.8	0.819		Sensor 1	80	15.8	0.975		Sensor 1	80	15.8	0.957
Sensor 1	81	16	0.826		Sensor 1	81	16	0.982		Sensor 1	81	16	0.965
Sensor 1	82	16.2	0.833		Sensor 1	82	16.2	0.989		Sensor 1	82	16.2	0.972
Sensor 1	83	16.4	0.84		Sensor 1	83	16.4	0.996		Sensor 1	83	16.4	0.98
Sensor 1	84	16.6	0.847		Sensor 1	84	16.6	1.003		Sensor 1	84	16.6	0.987
Sensor 1	85	16.8	0.854		Sensor 1	85	16.8	1.01		Sensor 1	85	16.8	0.994
Sensor 1	86	17	0.859		Sensor 1	86	17	1.017		Sensor 1	86	17	1.001
Sensor 1	87	17.2	0.866		Sensor 1	87	17.2	1.024		Sensor 1	87	17.2	1.008
Sensor 1	88	17.4	0.872		Sensor 1	88	17.4	1.03		Sensor 1	88	17.4	1.014
Sensor 1	89	17.6	0.878		Sensor 1	89	17.6	1.037		Sensor 1	89	17.6	1.021
Sensor 1	90	17.8	0.884		Sensor 1	90	17.8	1.043		Sensor 1	90	17.8	1.028
Sensor 1	91	18	0.89		Sensor 1	91	18	1.05		Sensor 1	91	18	1.034
Sensor 1	92	18.2	0.895		Sensor 1	92	18.2	1.056		Sensor 1	92	18.2	1.04
Sensor 1	93	18.4	0.902		Sensor 1	93	18.4	1.062		Sensor 1	93	18.4	1.046
Sensor 1	94	18.6	0.908		Sensor 1	94	18.6	1.069		Sensor 1	94	18.6	1.052
Sensor 1	95	18.8	0.914		Sensor 1	95	18.8	1.075		Sensor 1	95	18.8	1.057
Sensor 1	96	19	0.92		Sensor 1	96	19	1.081		Sensor 1	96	19	1.063
Sensor 1	97	19.2	0.927		Sensor 1	97	19.2	1.087		Sensor 1	97	19.2	1.069
Sensor 1	98	19.4	0.932		Sensor 1	98	19.4	1.094		Sensor 1	98	19.4	1.075
Sensor 1	99	19.6	0.938		Sensor 1	99	19.6	1.1		Sensor 1	99	19.6	1.081
Sensor 1	100	19.8	0.944		Sensor 1	100	19.8	1.106		Sensor 1	100	19.8	1.086
Sensor 1	101	20	0.95		Sensor 1	101	20	1.112		Sensor 1	101	20	1.092
Sensor 1	102	20.2	0.956		Sensor 1	102	20.2	1.117		Sensor 1	102	20.2	1.098
Sensor 1	103	20.4	0.962		Sensor 1	103	20.4	1.123		Sensor 1	103	20.4	1.104
Sensor 1	104	20.6	0.967		Sensor 1	104	20.6	1.129		Sensor 1	104	20.6	1.109
Sensor 1	105	20.8	0.972		Sensor 1	105	20.8	1.135		Sensor 1	105	20.8	1.115
Sensor 1	106	21	0.977		Sensor 1	106	21	1.14		Sensor 1	106	21	1.12
Sensor 1	107	21.2	0.983		Sensor 1	107	21.2	1.146		Sensor 1	107	21.2	1.126
Sensor 1	108	21.4	0.988		Sensor 1	108	21.4	1.151		Sensor 1	108	21.4	1.132
Sensor 1	109	21.6	0.994		Sensor 1	109	21.6	1.156		Sensor 1	109	21.6	1.138
Sensor 1	110	21.8	0.999		Sensor 1	110	21.8	1.161		Sensor 1	110	21.8	1.144
Sensor 1	111	22	1.004		Sensor 1	111	22	1.167		Sensor 1	111	22	1.149
Sensor 1	112	22.2	1.009		Sensor 1	112	22.2	1.173		Sensor 1	112	22.2	1.155
Sensor 1	113	22.4	1.014		Sensor 1	113	22.4	1.179		Sensor 1	113	22.4	1.161
Sensor 1	114	22.6	1.02		Sensor 1	114	22.6	1.184		Sensor 1	114	22.6	1.166
Sensor 1	115	22.8	1.025		Sensor 1	115	22.8	1.19		Sensor 1	115	22.8	1.171
Sensor 1	116	23	1.03		Sensor 1	116	23	1.194		Sensor 1	116	23	1.176
Sensor 1	117	23.2	1.035		Sensor 1	117	23.2	1.2		Sensor 1	117	23.2	1.181
Sensor 1	118	23.4	1.041		Sensor 1	118	23.4	1.205		Sensor 1	118	23.4	1.186
Sensor 1	119	23.6	1.045		Sensor 1	119	23.6	1.211		Sensor 1	119	23.6	1.191
Sensor 1	120	23.8	1.05		Sensor 1	120	23.8	1.215		Sensor 1	120	23.8	1.195
Sensor 1	121	24	1.054		Sensor 1	121	24	1.221		Sensor 1	121	24	1.199
Sensor 1	122	24.2	1.059		Sensor 1	122	24.2	1.225		Sensor 1	122	24.2	1.203
Sensor 1	123	24.4	1.063		Sensor 1	123	24.4	1.23		Sensor 1	123	24.4	1.207
Sensor 1	124	24.6	1.067		Sensor 1	124	24.6	1.235		Sensor 1	124	24.6	1.211
Sensor 1	125	24.8	1.072		Sensor 1	125	24.8	1.239		Sensor 1	125	24.8	1.215
Sensor 1	126	25	1.076		Sensor 1	126	25	1.243		Sensor 1	126	25	1.22
Sensor 1	127	25.2	1.081		Sensor 1	127	25.2	1.247		Sensor 1	127	25.2	1.224
Sensor 1	128	25.4	1.086		Sensor 1	128	25.4	1.252		Sensor 1	128	25.4	1.229
Sensor 1	129	25.6	1.09		Sensor 1	129	25.6	1.256		Sensor 1	129	25.6	1.234
Sensor 1	130	25.8	1.095		Sensor 1	130	25.8	1.261		Sensor 1	130	25.8	1.239
Sensor 1	131	26	1.099		Sensor 1	131	26	1.265		Sensor 1	131	26	1.244
Sensor 1	132	26.2	1.104		Sensor 1	132	26.2	1.27		Sensor 1	132	26.2	1.249
Sensor 1	133	26.4	1.108		Sensor 1	133	26.4	1.275		Sensor 1	133	26.4	1.253
Sensor 1	134	26.6	1.113		Sensor 1	134	26.6	1.279		Sensor 1	134	26.6	1.258
Sensor 1	135	26.8	1.117		Sensor 1	135	26.8	1.283		Sensor 1	135	26.8	1.262
Sensor 1	136	27	1.121		Sensor 1	136	27	1.288		Sensor 1	136	27	1.267
Sensor 1	137	27.2	1.126		Sensor 1	137	27.2	1.293		Sensor 1	137	27.2	1.271
Sensor 1	138	27.4	1.13		Sensor 1	138	27.4	1.298		Sensor 1	138	27.4	1.276
Sensor 1	139	27.6	1.133		Sensor 1	139	27.6	1.303		Sensor 1	139	27.6	1.28
Sensor 1	140	27.8	1.136		Sensor 1	140	27.8	1.308		Sensor 1	140	27.8	1.284
Sensor 1	141	28	1.14		Sensor 1	141	28	1.312		Sensor 1	141	28	1.288
Sensor 1	142	28.2	1.143		Sensor 1	142	28.2	1.316		Sensor 1	142	28.2	1.292
Sensor 1	143	28.4	1.147		Sensor 1	143	28.4	1.32		Sensor 1	143	28.4	1.296
Sensor 1	144	28.6	1.151		Sensor 1	144	28.6	1.323		Sensor 1	144	28.6	1.3
Sensor 1	145	28.8	1.155		Sensor 1	145	28.8	1.327		Sensor 1	145	28.8	1.304
Sensor 1	146	29	1.159		Sensor 1	146	29	1.331		Sensor 1	146	29	1.308
Sensor 1	147	29.2	1.164		Sensor 1	147	29.2	1.335		Sensor 1	147	29.2	1.312
Sensor 1	148	29.4	1.168		Sensor 1	148	29.4	1.338		Sensor 1	148	29.4	1.316
Sensor 1	149	29.6	1.171		Sensor 1	149	29.6	1.342		Sensor 1	149	29.6	1.32
Sensor 1	150	29.8	1.175		Sensor 1	150	29.8	1.345		Sensor 1	150	29.8	1.324
Sensor 1	151	30	1.179		Sensor 1	151	30	1.349		Sensor 1	151	30	1.327
Sensor 1	152	30.2	1.183		Sensor 1	152	30.2	1.352		Sensor 1	152	30.2	1.33
Sensor 1	153	30.4	1.187		Sensor 1	153	30.4	1.357		Sensor 1	153	30.4	1.333
Sensor 1	154	30.6	1.191		Sensor 1	154	30.6	1.36		Sensor 1	154	30.6	1.337
Sensor 1	155	30.8	1.195		Sensor 1	155	30.8	1.365		Sensor 1	155	30.8	1.341
Sensor 1	156	31	1.198		Sensor 1	156	31	1.37		Sensor 1	156	31	1.344
Sensor 1	157	31.2	1.201		Sensor 1	157	31.2	1.375		Sensor 1	157	31.2	1.348
Sensor 1	158	31.4	1.205		Sensor 1	158	31.4	1.379		Sensor 1	158	31.4	1.352
Sensor 1	159	31.6	1.208		Sensor 1	159	31.6	1.383		Sensor 1	159	31.6	1.355
Sensor 1	160	31.8	1.211		Sensor 1	160	31.8	1.387		Sensor 1	160	31.8	1.359
Sensor 1	161	32	1.214		Sensor 1	161	32	1.389		Sensor 1	161	32	1.363
Sensor 1	162	32.2	1.217		Sensor 1	162	32.2	1.393		Sensor 1	162	32.2	1.367
Sensor 1	163	32.4	1.221		Sensor 1	163	32.4	1.397		Sensor 1	163	32.4	1.37
Sensor 1	164	32.6	1.226		Sensor 1	164	32.6	1.4		Sensor 1	164	32.6	1.374
Sensor 1	165	32.8	1.229		Sensor 1	165	32.8	1.403		Sensor 1	165	32.8	1.378
Sensor 1	166	33	1.233		Sensor 1	166	33	1.406		Sensor 1	166	33	1.381
Sensor 1	167	33.2	1.236		Sensor 1	167	33.2	1.408		Sensor 1	167	33.2	1.385
Sensor 1	168	33.4	1.239		Sensor 1	168	33.4	1.411		Sensor 1	168	33.4	1.389
Sensor 1	169	33.6	1.243		Sensor 1	169	33.6	1.414		Sensor 1	169	33.6	1.392
Sensor 1	170	33.8	1.246		Sensor 1	170	33.8	1.417		Sensor 1	170	33.8	1.395
Sensor 1	171	34	1.25		Sensor 1	171	34	1.42		Sensor 1	171	34	1.398
Sensor 1	172	34.2	1.253		Sensor 1	172	34.2	1.424		Sensor 1	172	34.2	1.401
Sensor 1	173	34.4	1.257		Sensor 1	173	34.4	1.427		Sensor 1	173	34.4	1.404
Sensor 1	174	34.6	1.261		Sensor 1	174	34.6	1.431		Sensor 1	174	34.6	1.408
Sensor 1	175	34.8	1.264		Sensor 1	175	34.8	1.436		Sensor 1	175	34.8	1.411
Sensor 1	176	35	1.268		Sensor 1	176	35	1.439		Sensor 1	176	35	1.414
Sensor 1	177	35.2	1.271		Sensor 1	177	35.2	1.443		Sensor 1	177	35.2	1.416
Sensor 1	178	35.4	1.274		Sensor 1	178	35.4	1.445		Sensor 1	178	35.4	1.419
Sensor 1	179	35.6	1.277		Sensor 1	179	35.6	1.448		Sensor 1	179	35.6	1.422
Sensor 1	180	35.8	1.28		Sensor 1	180	35.8	1.452		Sensor 1	180	35.8	1.425
Sensor 1	181	36	1.283		Sensor 1	181	36	1.455		Sensor 1	181	36	1.429
Sensor 1	182	36.2	1.286		Sensor 1	182	36.2	1.458		Sensor 1	182	36.2	1.431
Sensor 1	183	36.4	1.289		Sensor 1	183	36.4	1.461		Sensor 1	183	36.4	1.434
Sensor 1	184	36.6	1.291		Sensor 1	184	36.6	1.464		Sensor 1	184	36.6	1.437
Sensor 1	185	36.8	1.294		Sensor 1	185	36.8	1.466		Sensor 1	185	36.8	1.44
Sensor 1	186	37	1.296		Sensor 1	186	37	1.469		Sensor 1	186	37	1.442
Sensor 1	187	37.2	1.299		Sensor 1	187	37.2	1.472		Sensor 1	187	37.2	1.445
Sensor 1	188	37.4	1.301		Sensor 1	188	37.4	1.475		Sensor 1	188	37.4	1.448
Sensor 1	189	37.6	1.304		Sensor 1	189	37.6	1.478		Sensor 1	189	37.6	1.451
Sensor 1	190	37.8	1.307		Sensor 1	190	37.8	1.481		Sensor 1	190	37.8	1.454
Sensor 1	191	38	1.309		Sensor 1	191	38	1.484		Sensor 1	191	38	1.457
Sensor 1	192	38.2	1.312		Sensor 1	192	38.2	1.488		Sensor 1	192	38.2	1.46
Sensor 1	193	38.4	1.315		Sensor 1	193	38.4	1.491		Sensor 1	193	38.4	1.464
Sensor 1	194	38.6	1.318		Sensor 1	194	38.6	1.494		Sensor 1	194	38.6	1.467
Sensor 1	195	38.8	1.321		Sensor 1	195	38.8	1.497		Sensor 1	195	38.8	1.47
Sensor 1	196	39	1.324		Sensor 1	196	39	1.5		Sensor 1	196	39	1.472
Sensor 1	197	39.2	1.327		Sensor 1	197	39.2	1.503		Sensor 1	197	39.2	1.474
Sensor 1	198	39.4	1.33		Sensor 1	198	39.4	1.505		Sensor 1	198	39.4	1.477
Sensor 1	199	39.6	1.333		Sensor 1	199	39.6	1.508		Sensor 1	199	39.6	1.479
Sensor 1	200	39.8	1.336		Sensor 1	200	39.8	1.511		Sensor 1	200	39.8	1.483
Sensor 1	201	40	1.338		Sensor 1	201	40	1.513		Sensor 1	201	40	1.486
Sensor 1	202	40.2	1.341		Sensor 1	202	40.2	1.516		Sensor 1	202	40.2	1.488
Sensor 1	203	40.4	1.344		Sensor 1	203	40.4	1.519		Sensor 1	203	40.4	1.492
Sensor 1	204	40.6	1.346		Sensor 1	204	40.6	1.521		Sensor 1	204	40.6	1.494
Sensor 1	205	40.8	1.348		Sensor 1	205	40.8	1.524		Sensor 1	205	40.8	1.497
Sensor 1	206	41	1.351		Sensor 1	206	41	1.527		Sensor 1	206	41	1.5
Sensor 1	207	41.2	1.353		Sensor 1	207	41.2	1.529		Sensor 1	207	41.2	1.502
Sensor 1	208	41.4	1.356		Sensor 1	208	41.4	1.532		Sensor 1	208	41.4	1.504
Sensor 1	209	41.6	1.358		Sensor 1	209	41.6	1.534		Sensor 1	209	41.6	1.507
Sensor 1	210	41.8	1.359		Sensor 1	210	41.8	1.535		Sensor 1	210	41.8	1.509
Sensor 1	211	42	1.361		Sensor 1	211	42	1.538		Sensor 1	211	42	1.512
Sensor 1	212	42.2	1.363		Sensor 1	212	42.2	1.541		Sensor 1	212	42.2	1.514
Sensor 1	213	42.4	1.366		Sensor 1	213	42.4	1.543		Sensor 1	213	42.4	1.517
Sensor 1	214	42.6	1.369		Sensor 1	214	42.6	1.546		Sensor 1	214	42.6	1.518
Sensor 1	215	42.8	1.372		Sensor 1	215	42.8	1.549		Sensor 1	215	42.8	1.52
Sensor 1	216	43	1.374		Sensor 1	216	43	1.552		Sensor 1	216	43	1.523
Sensor 1	217	43.2	1.377		Sensor 1	217	43.2	1.554		Sensor 1	217	43.2	1.525
Sensor 1	218	43.4	1.381		Sensor 1	218	43.4	1.558		Sensor 1	218	43.4	1.528
Sensor 1	219	43.6	1.383		Sensor 1	219	43.6	1.561		Sensor 1	219	43.6	1.53
Sensor 1	220	43.8	1.386		Sensor 1	220	43.8	1.564		Sensor 1	220	43.8	1.533
Sensor 1	221	44	1.388		Sensor 1	221	44	1.566		Sensor 1	221	44	1.536
Sensor 1	222	44.2	1.391		Sensor 1	222	44.2	1.569		Sensor 1	222	44.2	1.539
Sensor 1	223	44.4	1.394		Sensor 1	223	44.4	1.571		Sensor 1	223	44.4	1.542
Sensor 1	224	44.6	1.396		Sensor 1	224	44.6	1.573		Sensor 1	224	44.6	1.544
Sensor 1	225	44.8	1.398		Sensor 1	225	44.8	1.576		Sensor 1	225	44.8	1.547
Sensor 1	226	45	1.4		Sensor 1	226	45	1.577		Sensor 1	226	45	1.549
Sensor 1	227	45.2	1.402		Sensor 1	227	45.2	1.579		Sensor 1	227	45.2	1.551
Sensor 1	228	45.4	1.404		Sensor 1	228	45.4	1.582		Sensor 1	228	45.4	1.553
Sensor 1	229	45.6	1.405		Sensor 1	229	45.6	1.584		Sensor 1	229	45.6	1.555
Sensor 1	230	45.8	1.407		Sensor 1	230	45.8	1.586		Sensor 1	230	45.8	1.558
Sensor 1	231	46	1.411		Sensor 1	231	46	1.589		Sensor 1	231	46	1.56
Sensor 1	232	46.2	1.414		Sensor 1	232	46.2	1.591		Sensor 1	232	46.2	1.562
Sensor 1	233	46.4	1.416		Sensor 1	233	46.4	1.593		Sensor 1	233	46.4	1.564
Sensor 1	234	46.6	1.418		Sensor 1	234	46.6	1.595		Sensor 1	234	46.6	1.567
Sensor 1	235	46.8	1.421		Sensor 1	235	46.8	1.597		Sensor 1	235	46.8	1.57
Sensor 1	236	47	1.424		Sensor 1	236	47	1.6		Sensor 1	236	47	1.573
Sensor 1	237	47.2	1.427		Sensor 1	237	47.2	1.603		Sensor 1	237	47.2	1.575
Sensor 1	238	47.4	1.429		Sensor 1	238	47.4	1.606		Sensor 1	238	47.4	1.577
Sensor 1	239	47.6	1.431		Sensor 1	239	47.6	1.608		Sensor 1	239	47.6	1.58
Sensor 1	240	47.8	1.433		Sensor 1	240	47.8	1.61		Sensor 1	240	47.8	1.582
Sensor 1	241	48	1.435		Sensor 1	241	48	1.612		Sensor 1	241	48	1.585
Sensor 1	242	48.2	1.438		Sensor 1	242	48.2	1.613		Sensor 1	242	48.2	1.587
Sensor 1	243	48.4	1.439		Sensor 1	243	48.4	1.616		Sensor 1	243	48.4	1.589
Sensor 1	244	48.6	1.441		Sensor 1	244	48.6	1.618		Sensor 1	244	48.6	1.591
Sensor 1	245	48.8	1.444		Sensor 1	245	48.8	1.62		Sensor 1	245	48.8	1.593
Sensor 1	246	49	1.445		Sensor 1	246	49	1.622		Sensor 1	246	49	1.595
Sensor 1	247	49.2	1.447		Sensor 1	247	49.2	1.624		Sensor 1	247	49.2	1.597
Sensor 1	248	49.4	1.448		Sensor 1	248	49.4	1.627		Sensor 1	248	49.4	1.599
Sensor 1	249	49.6	1.45		Sensor 1	249	49.6	1.629		Sensor 1	249	49.6	1.602
Sensor 1	250	49.8	1.453		Sensor 1	250	49.8	1.631		Sensor 1	250	49.8	1.604
Sensor 1	251	50	1.454		Sensor 1	251	50	1.634		Sensor 1	251	50	1.606
Sensor 1	252	50.2	1.456		Sensor 1	252	50.2	1.636		Sensor 1	252	50.2	1.609
Sensor 1	253	50.4	1.458		Sensor 1	253	50.4	1.638		Sensor 1	253	50.4	1.611
Sensor 1	254	50.6	1.46		Sensor 1	254	50.6	1.641		Sensor 1	254	50.6	1.614
Sensor 1	255	50.8	1.463		Sensor 1	255	50.8	1.643		Sensor 1	255	50.8	1.616
Sensor 1	256	51	1.465		Sensor 1	256	51	1.646		Sensor 1	256	51	1.618
Sensor 1	257	51.2	1.467		Sensor 1	257	51.2	1.649		Sensor 1	257	51.2	1.62
Sensor 1	258	51.4	1.469		Sensor 1	258	51.4	1.65		Sensor 1	258	51.4	1.622
Sensor 1	259	51.6	1.471		Sensor 1	259	51.6	1.653		Sensor 1	259	51.6	1.624
Sensor 1	260	51.8	1.474		Sensor 1	260	51.8	1.654		Sensor 1	260	51.8	1.626
Sensor 1	261	52	1.475		Sensor 1	261	52	1.655		Sensor 1	261	52	1.628
Sensor 1	262	52.2	1.477		Sensor 1	262	52.2	1.657		Sensor 1	262	52.2	1.629
Sensor 1	263	52.4	1.479		Sensor 1	263	52.4	1.659		Sensor 1	263	52.4	1.63
Sensor 1	264	52.6	1.481		Sensor 1	264	52.6	1.661		Sensor 1	264	52.6	1.631
Sensor 1	265	52.8	1.483		Sensor 1	265	52.8	1.663		Sensor 1	265	52.8	1.632
Sensor 1	266	53	1.484		Sensor 1	266	53	1.666		Sensor 1	266	53	1.634
Sensor 1	267	53.2	1.485		Sensor 1	267	53.2	1.668		Sensor 1	267	53.2	1.636
Sensor 1	268	53.4	1.487		Sensor 1	268	53.4	1.67		Sensor 1	268	53.4	1.637
Sensor 1	269	53.6	1.489		Sensor 1	269	53.6	1.673		Sensor 1	269	53.6	1.639
Sensor 1	270	53.8	1.491		Sensor 1	270	53.8	1.675		Sensor 1	270	53.8	1.641
Sensor 1	271	54	1.493		Sensor 1	271	54	1.677		Sensor 1	271	54	1.643
Sensor 1	272	54.2	1.495		Sensor 1	272	54.2	1.68		Sensor 1	272	54.2	1.645
Sensor 1	273	54.4	1.497		Sensor 1	273	54.4	1.681		Sensor 1	273	54.4	1.647
Sensor 1	274	54.6	1.499		Sensor 1	274	54.6	1.683		Sensor 1	274	54.6	1.649
Sensor 1	275	54.8	1.501		Sensor 1	275	54.8	1.684		Sensor 1	275	54.8	1.65
Sensor 1	276	55	1.503		Sensor 1	276	55	1.686		Sensor 1	276	55	1.652
Sensor 1	277	55.2	1.505		Sensor 1	277	55.2	1.687		Sensor 1	277	55.2	1.655
Sensor 1	278	55.4	1.506		Sensor 1	278	55.4	1.688		Sensor 1	278	55.4	1.657
Sensor 1	279	55.6	1.508		Sensor 1	279	55.6	1.69		Sensor 1	279	55.6	1.66
Sensor 1	280	55.8	1.509		Sensor 1	280	55.8	1.692		Sensor 1	280	55.8	1.662
Sensor 1	281	56	1.51		Sensor 1	281	56	1.693		Sensor 1	281	56	1.664
Sensor 1	282	56.2	1.511		Sensor 1	282	56.2	1.695		Sensor 1	282	56.2	1.666
Sensor 1	283	56.4	1.513		Sensor 1	283	56.4	1.697		Sensor 1	283	56.4	1.668
Sensor 1	284	56.6	1.514		Sensor 1	284	56.6	1.698		Sensor 1	284	56.6	1.67
Sensor 1	285	56.8	1.515		Sensor 1	285	56.8	1.7		Sensor 1	285	56.8	1.672
Sensor 1	286	57	1.517		Sensor 1	286	57	1.702		Sensor 1	286	57	1.674
Sensor 1	287	57.2	1.518		Sensor 1	287	57.2	1.704		Sensor 1	287	57.2	1.676
Sensor 1	288	57.4	1.521		Sensor 1	288	57.4	1.705		Sensor 1	288	57.4	1.678
Sensor 1	289	57.6	1.523		Sensor 1	289	57.6	1.707		Sensor 1	289	57.6	1.68
Sensor 1	290	57.8	1.525		Sensor 1	290	57.8	1.709		Sensor 1	290	57.8	1.681
Sensor 1	291	58	1.527		Sensor 1	291	58	1.71		Sensor 1	291	58	1.682
Sensor 1	292	58.2	1.529		Sensor 1	292	58.2	1.712		Sensor 1	292	58.2	1.684
Sensor 1	293	58.4	1.531		Sensor 1	293	58.4	1.714		Sensor 1	293	58.4	1.685
Sensor 1	294	58.6	1.533		Sensor 1	294	58.6	1.716		Sensor 1	294	58.6	1.686
Sensor 1	295	58.8	1.535		Sensor 1	295	58.8	1.717		Sensor 1	295	58.8	1.687
Sensor 1	296	59	1.537		Sensor 1	296	59	1.72		Sensor 1	296	59	1.689
Sensor 1	297	59.2	1.538		Sensor 1	297	59.2	1.722		Sensor 1	297	59.2	1.691
Sensor 1	298	59.4	1.54		Sensor 1	298	59.4	1.724		Sensor 1	298	59.4	1.692
Sensor 1	299	59.6	1.541		Sensor 1	299	59.6	1.726		Sensor 1	299	59.6	1.695
Sensor 1	300	59.8	1.542		Sensor 1	300	59.8	1.728		Sensor 1	300	59.8	1.696
Sensor 1	301	60	1.544		Sensor 1	301	60	1.73		Sensor 1	301	60	1.699
Sensor 1	302	60.2	1.546		Sensor 1	302	60.2	1.732		Sensor 1	302	60.2	1.7
Sensor 1	303	60.4	1.547		Sensor 1	303	60.4	1.733		Sensor 1	303	60.4	1.702
Sensor 1	304	60.6	1.549		Sensor 1	304	60.6	1.735		Sensor 1	304	60.6	1.704
Sensor 1	305	60.8	1.551		Sensor 1	305	60.8	1.737		Sensor 1	305	60.8	1.705
Sensor 1	306	61	1.552		Sensor 1	306	61	1.738		Sensor 1	306	61	1.707
Sensor 1	307	61.2	1.553		Sensor 1	307	61.2	1.74		Sensor 1	307	61.2	1.709
Sensor 1	308	61.4	1.556		Sensor 1	308	61.4	1.741		Sensor 1	308	61.4	1.711
Sensor 1	309	61.6	1.557		Sensor 1	309	61.6	1.743		Sensor 1	309	61.6	1.712
Sensor 1	310	61.8	1.558		Sensor 1	310	61.8	1.745		Sensor 1	310	61.8	1.715
Sensor 1	311	62	1.559		Sensor 1	311	62	1.746		Sensor 1	311	62	1.717
Sensor 1	312	62.2	1.56		Sensor 1	312	62.2	1.749		Sensor 1	312	62.2	1.718
Sensor 1	313	62.4	1.562		Sensor 1	313	62.4	1.751		Sensor 1	313	62.4	1.72
Sensor 1	314	62.6	1.564		Sensor 1	314	62.6	1.751		Sensor 1	314	62.6	1.721
Sensor 1	315	62.8	1.565		Sensor 1	315	62.8	1.753		Sensor 1	315	62.8	1.723
Sensor 1	316	63	1.567		Sensor 1	316	63	1.756		Sensor 1	316	63	1.725
Sensor 1	317	63.2	1.569		Sensor 1	317	63.2	1.757		Sensor 1	317	63.2	1.726
Sensor 1	318	63.4	1.571		Sensor 1	318	63.4	1.758		Sensor 1	318	63.4	1.728
Sensor 1	319	63.6	1.573		Sensor 1	319	63.6	1.76		Sensor 1	319	63.6	1.729
Sensor 1	320	63.8	1.575		Sensor 1	320	63.8	1.762		Sensor 1	320	63.8	1.73
Sensor 1	321	64	1.576		Sensor 1	321	64	1.764		Sensor 1	321	64	1.732
Sensor 1	322	64.2	1.578		Sensor 1	322	64.2	1.765		Sensor 1	322	64.2	1.733
Sensor 1	323	64.4	1.58		Sensor 1	323	64.4	1.767		Sensor 1	323	64.4	1.734
Sensor 1	324	64.6	1.581		Sensor 1	324	64.6	1.768		Sensor 1	324	64.6	1.735
Sensor 1	325	64.8	1.583		Sensor 1	325	64.8	1.769		Sensor 1	325	64.8	1.736
Sensor 1	326	65	1.585		Sensor 1	326	65	1.771		Sensor 1	326	65	1.737
Sensor 1	327	65.2	1.586		Sensor 1	327	65.2	1.772		Sensor 1	327	65.2	1.739
Sensor 1	328	65.4	1.587		Sensor 1	328	65.4	1.774		Sensor 1	328	65.4	1.74
Sensor 1	329	65.6	1.588		Sensor 1	329	65.6	1.776		Sensor 1	329	65.6	1.741
Sensor 1	330	65.8	1.589		Sensor 1	330	65.8	1.777		Sensor 1	330	65.8	1.743
Sensor 1	331	66	1.59		Sensor 1	331	66	1.779		Sensor 1	331	66	1.744
Sensor 1	332	66.2	1.591		Sensor 1	332	66.2	1.78		Sensor 1	332	66.2	1.746
Sensor 1	333	66.4	1.592		Sensor 1	333	66.4	1.782		Sensor 1	333	66.4	1.747
Sensor 1	334	66.6	1.593		Sensor 1	334	66.6	1.783		Sensor 1	334	66.6	1.749
Sensor 1	335	66.8	1.594		Sensor 1	335	66.8	1.785		Sensor 1	335	66.8	1.751
Sensor 1	336	67	1.596		Sensor 1	336	67	1.787		Sensor 1	336	67	1.752
Sensor 1	337	67.2	1.597		Sensor 1	337	67.2	1.788		Sensor 1	337	67.2	1.754
Sensor 1	338	67.4	1.599		Sensor 1	338	67.4	1.79		Sensor 1	338	67.4	1.756
Sensor 1	339	67.6	1.6		Sensor 1	339	67.6	1.792		Sensor 1	339	67.6	1.758
Sensor 1	340	67.8	1.601		Sensor 1	340	67.8	1.793		Sensor 1	340	67.8	1.76
Sensor 1	341	68	1.602		Sensor 1	341	68	1.793		Sensor 1	341	68	1.762
Sensor 1	342	68.2	1.603		Sensor 1	342	68.2	1.794		Sensor 1	342	68.2	1.764
Sensor 1	343	68.4	1.605		Sensor 1	343	68.4	1.795		Sensor 1	343	68.4	1.764
Sensor 1	344	68.6	1.607		Sensor 1	344	68.6	1.796		Sensor 1	344	68.6	1.766
Sensor 1	345	68.8	1.609		Sensor 1	345	68.8	1.797		Sensor 1	345	68.8	1.768
Sensor 1	346	69	1.611		Sensor 1	346	69	1.798		Sensor 1	346	69	1.77
Sensor 1	347	69.2	1.612		Sensor 1	347	69.2	1.799		Sensor 1	347	69.2	1.771
Sensor 1	348	69.4	1.613		Sensor 1	348	69.4	1.801		Sensor 1	348	69.4	1.773
Sensor 1	349	69.6	1.615		Sensor 1	349	69.6	1.802		Sensor 1	349	69.6	1.774
Sensor 1	350	69.8	1.616		Sensor 1	350	69.8	1.804		Sensor 1	350	69.8	1.776
Sensor 1	351	70	1.618		Sensor 1	351	70	1.805		Sensor 1	351	70	1.777
Sensor 1	352	70.2	1.619		Sensor 1	352	70.2	1.806		Sensor 1	352	70.2	1.779
Sensor 1	353	70.4	1.621		Sensor 1	353	70.4	1.808		Sensor 1	353	70.4	1.78
Sensor 1	354	70.6	1.622		Sensor 1	354	70.6	1.81		Sensor 1	354	70.6	1.781
Sensor 1	355	70.8	1.624		Sensor 1	355	70.8	1.812		Sensor 1	355	70.8	1.783
Sensor 1	356	71	1.625		Sensor 1	356	71	1.814		Sensor 1	356	71	1.784
Sensor 1	357	71.2	1.627		Sensor 1	357	71.2	1.816		Sensor 1	357	71.2	1.785
Sensor 1	358	71.4	1.628		Sensor 1	358	71.4	1.817		Sensor 1	358	71.4	1.787
Sensor 1	359	71.6	1.63		Sensor 1	359	71.6	1.818		Sensor 1	359	71.6	1.788
Sensor 1	360	71.8	1.631		Sensor 1	360	71.8	1.819		Sensor 1	360	71.8	1.789
Sensor 1	361	72	1.632		Sensor 1	361	72	1.821		Sensor 1	361	72	1.79
Sensor 1	362	72.2	1.633		Sensor 1	362	72.2	1.822		Sensor 1	362	72.2	1.791
Sensor 1	363	72.4	1.635		Sensor 1	363	72.4	1.823		Sensor 1	363	72.4	1.792
Sensor 1	364	72.6	1.636		Sensor 1	364	72.6	1.824		Sensor 1	364	72.6	1.794
Sensor 1	365	72.8	1.637		Sensor 1	365	72.8	1.825		Sensor 1	365	72.8	1.795
Sensor 1	366	73	1.638		Sensor 1	366	73	1.826		Sensor 1	366	73	1.796
Sensor 1	367	73.2	1.638		Sensor 1	367	73.2	1.827		Sensor 1	367	73.2	1.798
Sensor 1	368	73.4	1.638		Sensor 1	368	73.4	1.828		Sensor 1	368	73.4	1.8
Sensor 1	369	73.6	1.64		Sensor 1	369	73.6	1.829		Sensor 1	369	73.6	1.801
Sensor 1	370	73.8	1.641		Sensor 1	370	73.8	1.831		Sensor 1	370	73.8	1.803
Sensor 1	371	74	1.642		Sensor 1	371	74	1.833		Sensor 1	371	74	1.804
Sensor 1	372	74.2	1.643		Sensor 1	372	74.2	1.834		Sensor 1	372	74.2	1.805
Sensor 1	373	74.4	1.644		Sensor 1	373	74.4	1.835		Sensor 1	373	74.4	1.807
Sensor 1	374	74.6	1.645		Sensor 1	374	74.6	1.837		Sensor 1	374	74.6	1.808
Sensor 1	375	74.8	1.646		Sensor 1	375	74.8	1.839		Sensor 1	375	74.8	1.81
Sensor 1	376	75	1.648		Sensor 1	376	75	1.84		Sensor 1	376	75	1.811
Sensor 1	377	75.2	1.65		Sensor 1	377	75.2	1.842		Sensor 1	377	75.2	1.812
Sensor 1	378	75.4	1.652		Sensor 1	378	75.4	1.843		Sensor 1	378	75.4	1.813
Sensor 1	379	75.6	1.653		Sensor 1	379	75.6	1.844		Sensor 1	379	75.6	1.815
Sensor 1	380	75.8	1.654		Sensor 1	380	75.8	1.845		Sensor 1	380	75.8	1.816
Sensor 1	381	76	1.655		Sensor 1	381	76	1.846		Sensor 1	381	76	1.818
Sensor 1	382	76.2	1.657		Sensor 1	382	76.2	1.847		Sensor 1	382	76.2	1.819
Sensor 1	383	76.4	1.659		Sensor 1	383	76.4	1.848		Sensor 1	383	76.4	1.821
Sensor 1	384	76.6	1.659		Sensor 1	384	76.6	1.849		Sensor 1	384	76.6	1.822
Sensor 1	385	76.8	1.661		Sensor 1	385	76.8	1.85		Sensor 1	385	76.8	1.823
Sensor 1	386	77	1.662		Sensor 1	386	77	1.851		Sensor 1	386	77	1.825
Sensor 1	387	77.2	1.663		Sensor 1	387	77.2	1.852		Sensor 1	387	77.2	1.826
Sensor 1	388	77.4	1.664		Sensor 1	388	77.4	1.854		Sensor 1	388	77.4	1.827
Sensor 1	389	77.6	1.666		Sensor 1	389	77.6	1.855		Sensor 1	389	77.6	1.828
Sensor 1	390	77.8	1.667		Sensor 1	390	77.8	1.857		Sensor 1	390	77.8	1.828
Sensor 1	391	78	1.668		Sensor 1	391	78	1.858		Sensor 1	391	78	1.829
Sensor 1	392	78.2	1.669		Sensor 1	392	78.2	1.859		Sensor 1	392	78.2	1.83
Sensor 1	393	78.4	1.67		Sensor 1	393	78.4	1.86		Sensor 1	393	78.4	1.831
Sensor 1	394	78.6	1.672		Sensor 1	394	78.6	1.862		Sensor 1	394	78.6	1.832
Sensor 1	395	78.8	1.674		Sensor 1	395	78.8	1.864		Sensor 1	395	78.8	1.833
Sensor 1	396	79	1.676		Sensor 1	396	79	1.865		Sensor 1	396	79	1.833
Sensor 1	397	79.2	1.677		Sensor 1	397	79.2	1.867		Sensor 1	397	79.2	1.834
Sensor 1	398	79.4	1.677		Sensor 1	398	79.4	1.867		Sensor 1	398	79.4	1.836
Sensor 1	399	79.6	1.679		Sensor 1	399	79.6	1.869		Sensor 1	399	79.6	1.837
Sensor 1	400	79.8	1.68		Sensor 1	400	79.8	1.87		Sensor 1	400	79.8	1.838
Sensor 1	401	80	1.681		Sensor 1	401	80	1.872		Sensor 1	401	80	1.84
Sensor 1	402	80.2	1.682		Sensor 1	402	80.2	1.873		Sensor 1	402	80.2	1.841
Sensor 1	403	80.4	1.682		Sensor 1	403	80.4	1.875		Sensor 1	403	80.4	1.843
Sensor 1	404	80.6	1.683		Sensor 1	404	80.6	1.877		Sensor 1	404	80.6	1.844
Sensor 1	405	80.8	1.684		Sensor 1	405	80.8	1.879		Sensor 1	405	80.8	1.845
Sensor 1	406	81	1.684		Sensor 1	406	81	1.88		Sensor 1	406	81	1.846
Sensor 1	407	81.2	1.685		Sensor 1	407	81.2	1.882		Sensor 1	407	81.2	1.848
Sensor 1	408	81.4	1.685		Sensor 1	408	81.4	1.882		Sensor 1	408	81.4	1.849
Sensor 1	409	81.6	1.685		Sensor 1	409	81.6	1.884		Sensor 1	409	81.6	1.85
Sensor 1	410	81.8	1.686		Sensor 1	410	81.8	1.885		Sensor 1	410	81.8	1.851
Sensor 1	411	82	1.686		Sensor 1	411	82	1.886		Sensor 1	411	82	1.852
Sensor 1	412	82.2	1.688		Sensor 1	412	82.2	1.887		Sensor 1	412	82.2	1.854
Sensor 1	413	82.4	1.689		Sensor 1	413	82.4	1.888		Sensor 1	413	82.4	1.855
Sensor 1	414	82.6	1.69		Sensor 1	414	82.6	1.889		Sensor 1	414	82.6	1.856
Sensor 1	415	82.8	1.692		Sensor 1	415	82.8	1.89		Sensor 1	415	82.8	1.856
Sensor 1	416	83	1.693		Sensor 1	416	83	1.892		Sensor 1	416	83	1.857
Sensor 1	417	83.2	1.695		Sensor 1	417	83.2	1.893		Sensor 1	417	83.2	1.858
Sensor 1	418	83.4	1.697		Sensor 1	418	83.4	1.894		Sensor 1	418	83.4	1.858
Sensor 1	419	83.6	1.698		Sensor 1	419	83.6	1.895		Sensor 1	419	83.6	1.859
Sensor 1	420	83.8	1.7		Sensor 1	420	83.8	1.896		Sensor 1	420	83.8	1.859
Sensor 1	421	84	1.701		Sensor 1	421	84	1.898		Sensor 1	421	84	1.86
Sensor 1	422	84.2	1.702		Sensor 1	422	84.2	1.899		Sensor 1	422	84.2	1.862
Sensor 1	423	84.4	1.704		Sensor 1	423	84.4	1.9		Sensor 1	423	84.4	1.864
Sensor 1	424	84.6	1.704		Sensor 1	424	84.6	1.902		Sensor 1	424	84.6	1.866
Sensor 1	425	84.8	1.705		Sensor 1	425	84.8	1.903		Sensor 1	425	84.8	1.868
Sensor 1	426	85	1.707		Sensor 1	426	85	1.903		Sensor 1	426	85	1.87
Sensor 1	427	85.2	1.708		Sensor 1	427	85.2	1.904		Sensor 1	427	85.2	1.871
Sensor 1	428	85.4	1.709		Sensor 1	428	85.4	1.905		Sensor 1	428	85.4	1.872
Sensor 1	429	85.6	1.709		Sensor 1	429	85.6	1.906		Sensor 1	429	85.6	1.874
Sensor 1	430	85.8	1.71		Sensor 1	430	85.8	1.907		Sensor 1	430	85.8	1.875
Sensor 1	431	86	1.71		Sensor 1	431	86	1.908		Sensor 1	431	86	1.876
Sensor 1	432	86.2	1.711		Sensor 1	432	86.2	1.909		Sensor 1	432	86.2	1.878
Sensor 1	433	86.4	1.712		Sensor 1	433	86.4	1.91		Sensor 1	433	86.4	1.879
Sensor 1	434	86.6	1.713		Sensor 1	434	86.6	1.911		Sensor 1	434	86.6	1.879
Sensor 1	435	86.8	1.715		Sensor 1	435	86.8	1.912		Sensor 1	435	86.8	1.88
Sensor 1	436	87	1.716		Sensor 1	436	87	1.914		Sensor 1	436	87	1.88
Sensor 1	437	87.2	1.718		Sensor 1	437	87.2	1.915		Sensor 1	437	87.2	1.881
Sensor 1	438	87.4	1.718		Sensor 1	438	87.4	1.915		Sensor 1	438	87.4	1.882
Sensor 1	439	87.6	1.719		Sensor 1	439	87.6	1.916		Sensor 1	439	87.6	1.882
Sensor 1	440	87.8	1.72		Sensor 1	440	87.8	1.917		Sensor 1	440	87.8	1.882
Sensor 1	441	88	1.721		Sensor 1	441	88	1.918		Sensor 1	441	88	1.884
Sensor 1	442	88.2	1.723		Sensor 1	442	88.2	1.919		Sensor 1	442	88.2	1.885
Sensor 1	443	88.4	1.724		Sensor 1	443	88.4	1.919		Sensor 1	443	88.4	1.886
Sensor 1	444	88.6	1.724		Sensor 1	444	88.6	1.92		Sensor 1	444	88.6	1.887
Sensor 1	445	88.8	1.725		Sensor 1	445	88.8	1.921		Sensor 1	445	88.8	1.888
Sensor 1	446	89	1.727		Sensor 1	446	89	1.921		Sensor 1	446	89	1.888
Sensor 1	447	89.2	1.728		Sensor 1	447	89.2	1.923		Sensor 1	447	89.2	1.889
Sensor 1	448	89.4	1.728		Sensor 1	448	89.4	1.924		Sensor 1	448	89.4	1.891
Sensor 1	449	89.6	1.729		Sensor 1	449	89.6	1.925		Sensor 1	449	89.6	1.892
Sensor 1	450	89.8	1.729		Sensor 1	450	89.8	1.927		Sensor 1	450	89.8	1.893
Sensor 1	451	90	1.73		Sensor 1	451	90	1.928		Sensor 1	451	90	1.894
Sensor 1	452	90.2	1.731		Sensor 1	452	90.2	1.929		Sensor 1	452	90.2	1.895
Sensor 1	453	90.4	1.733		Sensor 1	453	90.4	1.93		Sensor 1	453	90.4	1.896
Sensor 1	454	90.6	1.734		Sensor 1	454	90.6	1.931		Sensor 1	454	90.6	1.896
Sensor 1	455	90.8	1.735		Sensor 1	455	90.8	1.932		Sensor 1	455	90.8	1.898
Sensor 1	456	91	1.736		Sensor 1	456	91	1.934		Sensor 1	456	91	1.899
Sensor 1	457	91.2	1.737		Sensor 1	457	91.2	1.935		Sensor 1	457	91.2	1.9
Sensor 1	458	91.4	1.737		Sensor 1	458	91.4	1.936		Sensor 1	458	91.4	1.902
Sensor 1	459	91.6	1.737		Sensor 1	459	91.6	1.937		Sensor 1	459	91.6	1.902
Sensor 1	460	91.8	1.739		Sensor 1	460	91.8	1.938		Sensor 1	460	91.8	1.903
Sensor 1	461	92	1.74		Sensor 1	461	92	1.939		Sensor 1	461	92	1.904
Sensor 1	462	92.2	1.74		Sensor 1	462	92.2	1.94		Sensor 1	462	92.2	1.904
Sensor 1	463	92.4	1.74		Sensor 1	463	92.4	1.941		Sensor 1	463	92.4	1.905
Sensor 1	464	92.6	1.741		Sensor 1	464	92.6	1.942		Sensor 1	464	92.6	1.906
Sensor 1	465	92.8	1.741		Sensor 1	465	92.8	1.942		Sensor 1	465	92.8	1.907
Sensor 1	466	93	1.743		Sensor 1	466	93	1.943		Sensor 1	466	93	1.908
Sensor 1	467	93.2	1.744		Sensor 1	467	93.2	1.944		Sensor 1	467	93.2	1.909
Sensor 1	468	93.4	1.745		Sensor 1	468	93.4	1.946		Sensor 1	468	93.4	1.91
Sensor 1	469	93.6	1.746		Sensor 1	469	93.6	1.947		Sensor 1	469	93.6	1.912
Sensor 1	470	93.8	1.747		Sensor 1	470	93.8	1.948		Sensor 1	470	93.8	1.912
Sensor 1	471	94	1.748		Sensor 1	471	94	1.949		Sensor 1	471	94	1.913
Sensor 1	472	94.2	1.75		Sensor 1	472	94.2	1.95		Sensor 1	472	94.2	1.914
Sensor 1	473	94.4	1.751		Sensor 1	473	94.4	1.951		Sensor 1	473	94.4	1.915
Sensor 1	474	94.6	1.752		Sensor 1	474	94.6	1.952		Sensor 1	474	94.6	1.916
Sensor 1	475	94.8	1.754		Sensor 1	475	94.8	1.954		Sensor 1	475	94.8	1.917
Sensor 1	476	95	1.755		Sensor 1	476	95	1.956		Sensor 1	476	95	1.918
Sensor 1	477	95.2	1.755		Sensor 1	477	95.2	1.956		Sensor 1	477	95.2	1.919
Sensor 1	478	95.4	1.756		Sensor 1	478	95.4	1.957		Sensor 1	478	95.4	1.92
Sensor 1	479	95.6	1.757		Sensor 1	479	95.6	1.958		Sensor 1	479	95.6	1.921
Sensor 1	480	95.8	1.758		Sensor 1	480	95.8	1.959		Sensor 1	480	95.8	1.922
Sensor 1	481	96	1.759		Sensor 1	481	96	1.96		Sensor 1	481	96	1.923
Sensor 1	482	96.2	1.759		Sensor 1	482	96.2	1.961		Sensor 1	482	96.2	1.925
Sensor 1	483	96.4	1.76		Sensor 1	483	96.4	1.962		Sensor 1	483	96.4	1.926
Sensor 1	484	96.6	1.76		Sensor 1	484	96.6	1.962		Sensor 1	484	96.6	1.928
Sensor 1	485	96.8	1.76		Sensor 1	485	96.8	1.962		Sensor 1	485	96.8	1.929
Sensor 1	486	97	1.761		Sensor 1	486	97	1.963		Sensor 1	486	97	1.93
Sensor 1	487	97.2	1.762		Sensor 1	487	97.2	1.964		Sensor 1	487	97.2	1.931
Sensor 1	488	97.4	1.762		Sensor 1	488	97.4	1.965		Sensor 1	488	97.4	1.932
Sensor 1	489	97.6	1.763		Sensor 1	489	97.6	1.966		Sensor 1	489	97.6	1.933
Sensor 1	490	97.8	1.764		Sensor 1	490	97.8	1.966		Sensor 1	490	97.8	1.934
Sensor 1	491	98	1.765		Sensor 1	491	98	1.967		Sensor 1	491	98	1.935
Sensor 1	492	98.2	1.766		Sensor 1	492	98.2	1.969		Sensor 1	492	98.2	1.936
Sensor 1	493	98.4	1.768		Sensor 1	493	98.4	1.97		Sensor 1	493	98.4	1.937
Sensor 1	494	98.6	1.768		Sensor 1	494	98.6	1.971		Sensor 1	494	98.6	1.938
Sensor 1	495	98.8	1.769		Sensor 1	495	98.8	1.971		Sensor 1	495	98.8	1.938
Sensor 1	496	99	1.77		Sensor 1	496	99	1.972		Sensor 1	496	99	1.94
Sensor 1	497	99.2	1.771		Sensor 1	497	99.2	1.973		Sensor 1	497	99.2	1.94
Sensor 1	498	99.4	1.772		Sensor 1	498	99.4	1.974		Sensor 1	498	99.4	1.94
Sensor 1	499	99.6	1.773		Sensor 1	499	99.6	1.975		Sensor 1	499	99.6	1.94
Sensor 1	500	99.8	1.774		Sensor 1	500	99.8	1.975		Sensor 1	500	99.8	1.941
Sensor 1	501	100	1.774		Sensor 1	501	100	1.976		Sensor 1	501	100	1.942
Sensor 1	502	100.2	1.775		Sensor 1	502	100.2	1.977		Sensor 1	502	100.2	1.943
Sensor 1	503	100.4	1.776		Sensor 1	503	100.4	1.978		Sensor 1	503	100.4	1.944
Sensor 1	504	100.6	1.777		Sensor 1	504	100.6	1.978		Sensor 1	504	100.6	1.945
Sensor 1	505	100.8	1.777		Sensor 1	505	100.8	1.978		Sensor 1	505	100.8	1.946
Sensor 1	506	101	1.778		Sensor 1	506	101	1.979		Sensor 1	506	101	1.946
Sensor 1	507	101.2	1.778		Sensor 1	507	101.2	1.981		Sensor 1	507	101.2	1.947
Sensor 1	508	101.4	1.779		Sensor 1	508	101.4	1.982		Sensor 1	508	101.4	1.948
Sensor 1	509	101.6	1.78		Sensor 1	509	101.6	1.984		Sensor 1	509	101.6	1.949
Sensor 1	510	101.8	1.782		Sensor 1	510	101.8	1.984		Sensor 1	510	101.8	1.95
Sensor 1	511	102	1.783		Sensor 1	511	102	1.985		Sensor 1	511	102	1.951
Sensor 1	512	102.2	1.784		Sensor 1	512	102.2	1.986		Sensor 1	512	102.2	1.952
Sensor 1	513	102.4	1.785		Sensor 1	513	102.4	1.987		Sensor 1	513	102.4	1.953
Sensor 1	514	102.6	1.785		Sensor 1	514	102.6	1.988		Sensor 1	514	102.6	1.954
Sensor 1	515	102.8	1.785		Sensor 1	515	102.8	1.989		Sensor 1	515	102.8	1.955
Sensor 1	516	103	1.786		Sensor 1	516	103	1.99		Sensor 1	516	103	1.956
Sensor 1	517	103.2	1.787		Sensor 1	517	103.2	1.991		Sensor 1	517	103.2	1.956
Sensor 1	518	103.4	1.787		Sensor 1	518	103.4	1.992		Sensor 1	518	103.4	1.957
Sensor 1	519	103.6	1.788		Sensor 1	519	103.6	1.993		Sensor 1	519	103.6	1.957
Sensor 1	520	103.8	1.788		Sensor 1	520	103.8	1.994		Sensor 1	520	103.8	1.958
Sensor 1	521	104	1.789		Sensor 1	521	104	1.995		Sensor 1	521	104	1.958
Sensor 1	522	104.2	1.791		Sensor 1	522	104.2	1.997		Sensor 1	522	104.2	1.959
Sensor 1	523	104.4	1.792		Sensor 1	523	104.4	1.998		Sensor 1	523	104.4	1.959
Sensor 1	524	104.6	1.792		Sensor 1	524	104.6	1.998		Sensor 1	524	104.6	1.96
Sensor 1	525	104.8	1.793		Sensor 1	525	104.8	1.999		Sensor 1	525	104.8	1.961
Sensor 1	526	105	1.795		Sensor 1	526	105	2.001		Sensor 1	526	105	1.962
Sensor 1	527	105.2	1.796		Sensor 1	527	105.2	2.002		Sensor 1	527	105.2	1.963
Sensor 1	528	105.4	1.797		Sensor 1	528	105.4	2.002		Sensor 1	528	105.4	1.964
Sensor 1	529	105.6	1.797		Sensor 1	529	105.6	2.002		Sensor 1	529	105.6	1.965
Sensor 1	530	105.8	1.798		Sensor 1	530	105.8	2.002		Sensor 1	530	105.8	1.966
Sensor 1	531	106	1.799		Sensor 1	531	106	2.004		Sensor 1	531	106	1.968
Sensor 1	532	106.2	1.799		Sensor 1	532	106.2	2.004		Sensor 1	532	106.2	1.97
Sensor 1	533	106.4	1.8		Sensor 1	533	106.4	2.005		Sensor 1	533	106.4	1.97
Sensor 1	534	106.6	1.801		Sensor 1	534	106.6	2.006		Sensor 1	534	106.6	1.971
Sensor 1	535	106.8	1.802		Sensor 1	535	106.8	2.007		Sensor 1	535	106.8	1.973
Sensor 1	536	107	1.803		Sensor 1	536	107	2.008		Sensor 1	536	107	1.974
Sensor 1	537	107.2	1.804		Sensor 1	537	107.2	2.009		Sensor 1	537	107.2	1.975
Sensor 1	538	107.4	1.804		Sensor 1	538	107.4	2.01		Sensor 1	538	107.4	1.976
Sensor 1	539	107.6	1.806		Sensor 1	539	107.6	2.012		Sensor 1	539	107.6	1.977
Sensor 1	540	107.8	1.807		Sensor 1	540	107.8	2.013		Sensor 1	540	107.8	1.978
Sensor 1	541	108	1.808		Sensor 1	541	108	2.015		Sensor 1	541	108	1.978
Sensor 1	542	108.2	1.809		Sensor 1	542	108.2	2.015		Sensor 1	542	108.2	1.979
Sensor 1	543	108.4	1.809		Sensor 1	543	108.4	2.016		Sensor 1	543	108.4	1.98
Sensor 1	544	108.6	1.811		Sensor 1	544	108.6	2.017		Sensor 1	544	108.6	1.98
Sensor 1	545	108.8	1.812		Sensor 1	545	108.8	2.018		Sensor 1	545	108.8	1.98
Sensor 1	546	109	1.813		Sensor 1	546	109	2.019		Sensor 1	546	109	1.981
Sensor 1	547	109.2	1.814		Sensor 1	547	109.2	2.02		Sensor 1	547	109.2	1.982
Sensor 1	548	109.4	1.814		Sensor 1	548	109.4	2.02		Sensor 1	548	109.4	1.982
Sensor 1	549	109.6	1.815		Sensor 1	549	109.6	2.02		Sensor 1	549	109.6	1.982
Sensor 1	550	109.8	1.816		Sensor 1	550	109.8	2.021		Sensor 1	550	109.8	1.983
Sensor 1	551	110	1.817		Sensor 1	551	110	2.022		Sensor 1	551	110	1.985
Sensor 1	552	110.2	1.817		Sensor 1	552	110.2	2.022		Sensor 1	552	110.2	1.986
Sensor 1	553	110.4	1.819		Sensor 1	553	110.4	2.023		Sensor 1	553	110.4	1.986
Sensor 1	554	110.6	1.82		Sensor 1	554	110.6	2.024		Sensor 1	554	110.6	1.988
Sensor 1	555	110.8	1.82		Sensor 1	555	110.8	2.025		Sensor 1	555	110.8	1.988
Sensor 1	556	111	1.821		Sensor 1	556	111	2.026		Sensor 1	556	111	1.988
Sensor 1	557	111.2	1.821		Sensor 1	557	111.2	2.026		Sensor 1	557	111.2	1.99
Sensor 1	558	111.4	1.822		Sensor 1	558	111.4	2.027		Sensor 1	558	111.4	1.991
Sensor 1	559	111.6	1.823		Sensor 1	559	111.6	2.028		Sensor 1	559	111.6	1.992
Sensor 1	560	111.8	1.824		Sensor 1	560	111.8	2.028		Sensor 1	560	111.8	1.993
Sensor 1	561	112	1.823		Sensor 1	561	112	2.029		Sensor 1	561	112	1.994
Sensor 1	562	112.2	1.823		Sensor 1	562	112.2	2.029		Sensor 1	562	112.2	1.995
Sensor 1	563	112.4	1.823		Sensor 1	563	112.4	2.029		Sensor 1	563	112.4	1.996
Sensor 1	564	112.6	1.823		Sensor 1	564	112.6	2.03		Sensor 1	564	112.6	1.997
Sensor 1	565	112.8	1.824		Sensor 1	565	112.8	2.031		Sensor 1	565	112.8	1.998
Sensor 1	566	113	1.825		Sensor 1	566	113	2.033		Sensor 1	566	113	1.999
Sensor 1	567	113.2	1.825		Sensor 1	567	113.2	2.033		Sensor 1	567	113.2	1.999
Sensor 1	568	113.4	1.825		Sensor 1	568	113.4	2.033		Sensor 1	568	113.4	2
Sensor 1	569	113.6	1.825		Sensor 1	569	113.6	2.034		Sensor 1	569	113.6	2
Sensor 1	570	113.8	1.826		Sensor 1	570	113.8	2.035		Sensor 1	570	113.8	2.002
Sensor 1	571	114	1.827		Sensor 1	571	114	2.035		Sensor 1	571	114	2.003
Sensor 1	572	114.2	1.827		Sensor 1	572	114.2	2.036		Sensor 1	572	114.2	2.004
Sensor 1	573	114.4	1.828		Sensor 1	573	114.4	2.037		Sensor 1	573	114.4	2.004
Sensor 1	574	114.6	1.829		Sensor 1	574	114.6	2.038		Sensor 1	574	114.6	2.004
Sensor 1	575	114.8	1.83		Sensor 1	575	114.8	2.039		Sensor 1	575	114.8	2.004
Sensor 1	576	115	1.831		Sensor 1	576	115	2.04		Sensor 1	576	115	2.004
Sensor 1	577	115.2	1.833		Sensor 1	577	115.2	2.04		Sensor 1	577	115.2	2.005
Sensor 1	578	115.4	1.834		Sensor 1	578	115.4	2.041		Sensor 1	578	115.4	2.006
Sensor 1	579	115.6	1.835		Sensor 1	579	115.6	2.042		Sensor 1	579	115.6	2.007
Sensor 1	580	115.8	1.836		Sensor 1	580	115.8	2.043		Sensor 1	580	115.8	2.007
Sensor 1	581	116	1.837		Sensor 1	581	116	2.044		Sensor 1	581	116	2.008
Sensor 1	582	116.2	1.838		Sensor 1	582	116.2	2.045		Sensor 1	582	116.2	2.009
Sensor 1	583	116.4	1.837		Sensor 1	583	116.4	2.045		Sensor 1	583	116.4	2.01
Sensor 1	584	116.6	1.838		Sensor 1	584	116.6	2.046		Sensor 1	584	116.6	2.01
Sensor 1	585	116.8	1.839		Sensor 1	585	116.8	2.047		Sensor 1	585	116.8	2.011
Sensor 1	586	117	1.839		Sensor 1	586	117	2.048		Sensor 1	586	117	2.012
Sensor 1	587	117.2	1.839		Sensor 1	587	117.2	2.049		Sensor 1	587	117.2	2.013
Sensor 1	588	117.4	1.839		Sensor 1	588	117.4	2.049		Sensor 1	588	117.4	2.015
Sensor 1	589	117.6	1.84		Sensor 1	589	117.6	2.051		Sensor 1	589	117.6	2.015
Sensor 1	590	117.8	1.84		Sensor 1	590	117.8	2.051		Sensor 1	590	117.8	2.017
Sensor 1	591	118	1.841		Sensor 1	591	118	2.051		Sensor 1	591	118	2.018
Sensor 1	592	118.2	1.842		Sensor 1	592	118.2	2.051		Sensor 1	592	118.2	2.019
Sensor 1	593	118.4	1.842		Sensor 1	593	118.4	2.051		Sensor 1	593	118.4	2.019
Sensor 1	594	118.6	1.843		Sensor 1	594	118.6	2.052		Sensor 1	594	118.6	2.019
Sensor 1	595	118.8	1.844		Sensor 1	595	118.8	2.052		Sensor 1	595	118.8	2.02
Sensor 1	596	119	1.845		Sensor 1	596	119	2.053		Sensor 1	596	119	2.021
Sensor 1	597	119.2	1.846		Sensor 1	597	119.2	2.054		Sensor 1	597	119.2	2.022
Sensor 1	598	119.4	1.847		Sensor 1	598	119.4	2.054		Sensor 1	598	119.4	2.023
Sensor 1	599	119.6	1.848		Sensor 1	599	119.6	2.055		Sensor 1	599	119.6	2.023
Sensor 1	600	119.8	1.85		Sensor 1	600	119.8	2.056		Sensor 1	600	119.8	2.023
Sensor 1	601	120	1.85		Sensor 1	601	120	2.057		Sensor 1	601	120	2.024
Sensor 1	602	120.2	1.85		Sensor 1	602	120.2	2.057		Sensor 1	602	120.2	2.025
Sensor 1	603	120.4	1.849		Sensor 1	603	120.4	2.057		Sensor 1	603	120.4	2.025
Sensor 1	604	120.6	1.85		Sensor 1	604	120.6	2.059		Sensor 1	604	120.6	2.025
Sensor 1	605	120.8	1.85		Sensor 1	605	120.8	2.06		Sensor 1	605	120.8	2.026
Sensor 1	606	121	1.851		Sensor 1	606	121	2.061		Sensor 1	606	121	2.026
Sensor 1	607	121.2	1.851		Sensor 1	607	121.2	2.062		Sensor 1	607	121.2	2.027
Sensor 1	608	121.4	1.852		Sensor 1	608	121.4	2.063		Sensor 1	608	121.4	2.027
Sensor 1	609	121.6	1.853		Sensor 1	609	121.6	2.064		Sensor 1	609	121.6	2.028
Sensor 1	610	121.8	1.853		Sensor 1	610	121.8	2.065		Sensor 1	610	121.8	2.028
Sensor 1	611	122	1.854		Sensor 1	611	122	2.066		Sensor 1	611	122	2.029
Sensor 1	612	122.2	1.855		Sensor 1	612	122.2	2.067		Sensor 1	612	122.2	2.029
Sensor 1	613	122.4	1.856		Sensor 1	613	122.4	2.067		Sensor 1	613	122.4	2.03
Sensor 1	614	122.6	1.857		Sensor 1	614	122.6	2.069		Sensor 1	614	122.6	2.03
Sensor 1	615	122.8	1.858		Sensor 1	615	122.8	2.07		Sensor 1	615	122.8	2.031
Sensor 1	616	123	1.859		Sensor 1	616	123	2.072		Sensor 1	616	123	2.032
Sensor 1	617	123.2	1.86		Sensor 1	617	123.2	2.073		Sensor 1	617	123.2	2.033
Sensor 1	618	123.4	1.861		Sensor 1	618	123.4	2.074		Sensor 1	618	123.4	2.033
Sensor 1	619	123.6	1.861		Sensor 1	619	123.6	2.075		Sensor 1	619	123.6	2.034
Sensor 1	620	123.8	1.861		Sensor 1	620	123.8	2.075		Sensor 1	620	123.8	2.035
Sensor 1	621	124	1.861		Sensor 1	621	124	2.075		Sensor 1	621	124	2.036
Sensor 1	622	124.2	1.862		Sensor 1	622	124.2	2.076		Sensor 1	622	124.2	2.037
Sensor 1	623	124.4	1.862		Sensor 1	623	124.4	2.076		Sensor 1	623	124.4	2.037
Sensor 1	624	124.6	1.862		Sensor 1	624	124.6	2.077		Sensor 1	624	124.6	2.038
Sensor 1	625	124.8	1.862		Sensor 1	625	124.8	2.077		Sensor 1	625	124.8	2.039
Sensor 1	626	125	1.863		Sensor 1	626	125	2.078		Sensor 1	626	125	2.04
Sensor 1	627	125.2	1.863		Sensor 1	627	125.2	2.078		Sensor 1	627	125.2	2.042
Sensor 1	628	125.4	1.864		Sensor 1	628	125.4	2.079		Sensor 1	628	125.4	2.042
Sensor 1	629	125.6	1.865		Sensor 1	629	125.6	2.079		Sensor 1	629	125.6	2.043
Sensor 1	630	125.8	1.865		Sensor 1	630	125.8	2.08		Sensor 1	630	125.8	2.044
Sensor 1	631	126	1.866		Sensor 1	631	126	2.08		Sensor 1	631	126	2.044
Sensor 1	632	126.2	1.868		Sensor 1	632	126.2	2.08		Sensor 1	632	126.2	2.044
Sensor 1	633	126.4	1.868		Sensor 1	633	126.4	2.08		Sensor 1	633	126.4	2.045
Sensor 1	634	126.6	1.869		Sensor 1	634	126.6	2.081		Sensor 1	634	126.6	2.046
Sensor 1	635	126.8	1.869		Sensor 1	635	126.8	2.082		Sensor 1	635	126.8	2.046
Sensor 1	636	127	1.87		Sensor 1	636	127	2.082		Sensor 1	636	127	2.047
Sensor 1	637	127.2	1.871		Sensor 1	637	127.2	2.083		Sensor 1	637	127.2	2.047
Sensor 1	638	127.4	1.872		Sensor 1	638	127.4	2.083		Sensor 1	638	127.4	2.048
Sensor 1	639	127.6	1.874		Sensor 1	639	127.6	2.084		Sensor 1	639	127.6	2.049
Sensor 1	640	127.8	1.874		Sensor 1	640	127.8	2.085		Sensor 1	640	127.8	2.049
Sensor 1	641	128	1.875		Sensor 1	641	128	2.086		Sensor 1	641	128	2.049
Sensor 1	642	128.2	1.876		Sensor 1	642	128.2	2.087		Sensor 1	642	128.2	2.05
Sensor 1	643	128.4	1.877		Sensor 1	643	128.4	2.088		Sensor 1	643	128.4	2.05
Sensor 1	644	128.6	1.877		Sensor 1	644	128.6	2.089		Sensor 1	644	128.6	2.051
Sensor 1	645	128.8	1.878		Sensor 1	645	128.8	2.09		Sensor 1	645	128.8	2.051
Sensor 1	646	129	1.879		Sensor 1	646	129	2.091		Sensor 1	646	129	2.052
Sensor 1	647	129.2	1.879		Sensor 1	647	129.2	2.093		Sensor 1	647	129.2	2.052
Sensor 1	648	129.4	1.879		Sensor 1	648	129.4	2.093		Sensor 1	648	129.4	2.052
Sensor 1	649	129.6	1.879		Sensor 1	649	129.6	2.094		Sensor 1	649	129.6	2.053
Sensor 1	650	129.8	1.879		Sensor 1	650	129.8	2.095		Sensor 1	650	129.8	2.053
Sensor 1	651	130	1.879		Sensor 1	651	130	2.095		Sensor 1	651	130	2.053
Sensor 1	652	130.2	1.88		Sensor 1	652	130.2	2.095		Sensor 1	652	130.2	2.053
Sensor 1	653	130.4	1.88		Sensor 1	653	130.4	2.095		Sensor 1	653	130.4	2.054
Sensor 1	654	130.6	1.881		Sensor 1	654	130.6	2.096		Sensor 1	654	130.6	2.054
Sensor 1	655	130.8	1.881		Sensor 1	655	130.8	2.096		Sensor 1	655	130.8	2.055
Sensor 1	656	131	1.882		Sensor 1	656	131	2.097		Sensor 1	656	131	2.056
Sensor 1	657	131.2	1.883		Sensor 1	657	131.2	2.098		Sensor 1	657	131.2	2.057
Sensor 1	658	131.4	1.884		Sensor 1	658	131.4	2.099		Sensor 1	658	131.4	2.058
Sensor 1	659	131.6	1.885		Sensor 1	659	131.6	2.099		Sensor 1	659	131.6	2.059
Sensor 1	660	131.8	1.886		Sensor 1	660	131.8	2.099		Sensor 1	660	131.8	2.06
Sensor 1	661	132	1.886		Sensor 1	661	132	2.1		Sensor 1	661	132	2.061
Sensor 1	662	132.2	1.888		Sensor 1	662	132.2	2.1		Sensor 1	662	132.2	2.062
Sensor 1	663	132.4	1.888		Sensor 1	663	132.4	2.101		Sensor 1	663	132.4	2.063
Sensor 1	664	132.6	1.889		Sensor 1	664	132.6	2.101		Sensor 1	664	132.6	2.064
Sensor 1	665	132.8	1.89		Sensor 1	665	132.8	2.102		Sensor 1	665	132.8	2.065
Sensor 1	666	133	1.89		Sensor 1	666	133	2.102		Sensor 1	666	133	2.066
Sensor 1	667	133.2	1.89		Sensor 1	667	133.2	2.103		Sensor 1	667	133.2	2.067
Sensor 1	668	133.4	1.89		Sensor 1	668	133.4	2.103		Sensor 1	668	133.4	2.068
Sensor 1	669	133.6	1.89		Sensor 1	669	133.6	2.104		Sensor 1	669	133.6	2.068
Sensor 1	670	133.8	1.891		Sensor 1	670	133.8	2.105		Sensor 1	670	133.8	2.069
Sensor 1	671	134	1.891		Sensor 1	671	134	2.106		Sensor 1	671	134	2.069
Sensor 1	672	134.2	1.892		Sensor 1	672	134.2	2.107		Sensor 1	672	134.2	2.071
Sensor 1	673	134.4	1.893		Sensor 1	673	134.4	2.108		Sensor 1	673	134.4	2.071
Sensor 1	674	134.6	1.894		Sensor 1	674	134.6	2.109		Sensor 1	674	134.6	2.072
Sensor 1	675	134.8	1.894		Sensor 1	675	134.8	2.11		Sensor 1	675	134.8	2.072
Sensor 1	676	135	1.894		Sensor 1	676	135	2.111		Sensor 1	676	135	2.073
Sensor 1	677	135.2	1.894		Sensor 1	677	135.2	2.112		Sensor 1	677	135.2	2.074
Sensor 1	678	135.4	1.895		Sensor 1	678	135.4	2.112		Sensor 1	678	135.4	2.074
Sensor 1	679	135.6	1.896		Sensor 1	679	135.6	2.112		Sensor 1	679	135.6	2.075
Sensor 1	680	135.8	1.897		Sensor 1	680	135.8	2.112		Sensor 1	680	135.8	2.076
Sensor 1	681	136	1.897		Sensor 1	681	136	2.112		Sensor 1	681	136	2.076
Sensor 1	682	136.2	1.897		Sensor 1	682	136.2	2.113		Sensor 1	682	136.2	2.076
Sensor 1	683	136.4	1.898		Sensor 1	683	136.4	2.113		Sensor 1	683	136.4	2.077
Sensor 1	684	136.6	1.899		Sensor 1	684	136.6	2.114		Sensor 1	684	136.6	2.077
Sensor 1	685	136.8	1.899		Sensor 1	685	136.8	2.114		Sensor 1	685	136.8	2.078
Sensor 1	686	137	1.9		Sensor 1	686	137	2.114		Sensor 1	686	137	2.078
Sensor 1	687	137.2	1.901		Sensor 1	687	137.2	2.115		Sensor 1	687	137.2	2.078
Sensor 1	688	137.4	1.901		Sensor 1	688	137.4	2.116		Sensor 1	688	137.4	2.078
Sensor 1	689	137.6	1.903		Sensor 1	689	137.6	2.117		Sensor 1	689	137.6	2.079
Sensor 1	690	137.8	1.903		Sensor 1	690	137.8	2.117		Sensor 1	690	137.8	2.079
Sensor 1	691	138	1.904		Sensor 1	691	138	2.118		Sensor 1	691	138	2.08
Sensor 1	692	138.2	1.905		Sensor 1	692	138.2	2.119		Sensor 1	692	138.2	2.081
Sensor 1	693	138.4	1.906		Sensor 1	693	138.4	2.12		Sensor 1	693	138.4	2.081
Sensor 1	694	138.6	1.907		Sensor 1	694	138.6	2.12		Sensor 1	694	138.6	2.081
Sensor 1	695	138.8	1.907		Sensor 1	695	138.8	2.121		Sensor 1	695	138.8	2.082
Sensor 1	696	139	1.908		Sensor 1	696	139	2.122		Sensor 1	696	139	2.082
Sensor 1	697	139.2	1.908		Sensor 1	697	139.2	2.123		Sensor 1	697	139.2	2.083
Sensor 1	698	139.4	1.909		Sensor 1	698	139.4	2.123		Sensor 1	698	139.4	2.084
Sensor 1	699	139.6	1.91		Sensor 1	699	139.6	2.124		Sensor 1	699	139.6	2.085
Sensor 1	700	139.8	1.911		Sensor 1	700	139.8	2.125		Sensor 1	700	139.8	2.085
Sensor 1	701	140	1.911		Sensor 1	701	140	2.126		Sensor 1	701	140	2.085
Sensor 1	702	140.2	1.911		Sensor 1	702	140.2	2.127		Sensor 1	702	140.2	2.086
Sensor 1	703	140.4	1.912		Sensor 1	703	140.4	2.128		Sensor 1	703	140.4	2.087
Sensor 1	704	140.6	1.912		Sensor 1	704	140.6	2.129		Sensor 1	704	140.6	2.087
Sensor 1	705	140.8	1.912		Sensor 1	705	140.8	2.129		Sensor 1	705	140.8	2.088
Sensor 1	706	141	1.912		Sensor 1	706	141	2.129		Sensor 1	706	141	2.088
Sensor 1	707	141.2	1.913		Sensor 1	707	141.2	2.13		Sensor 1	707	141.2	2.089
Sensor 1	708	141.4	1.913		Sensor 1	708	141.4	2.13		Sensor 1	708	141.4	2.089
Sensor 1	709	141.6	1.913		Sensor 1	709	141.6	2.13		Sensor 1	709	141.6	2.09
Sensor 1	710	141.8	1.913		Sensor 1	710	141.8	2.132		Sensor 1	710	141.8	2.091
Sensor 1	711	142	1.914		Sensor 1	711	142	2.133		Sensor 1	711	142	2.092
Sensor 1	712	142.2	1.915		Sensor 1	712	142.2	2.134		Sensor 1	712	142.2	2.093
Sensor 1	713	142.4	1.915		Sensor 1	713	142.4	2.135		Sensor 1	713	142.4	2.094
Sensor 1	714	142.6	1.916		Sensor 1	714	142.6	2.135		Sensor 1	714	142.6	2.095
Sensor 1	715	142.8	1.917		Sensor 1	715	142.8	2.136		Sensor 1	715	142.8	2.096
Sensor 1	716	143	1.917		Sensor 1	716	143	2.137		Sensor 1	716	143	2.096
Sensor 1	717	143.2	1.918		Sensor 1	717	143.2	2.137		Sensor 1	717	143.2	2.097
Sensor 1	718	143.4	1.919		Sensor 1	718	143.4	2.137		Sensor 1	718	143.4	2.097
Sensor 1	719	143.6	1.921		Sensor 1	719	143.6	2.139		Sensor 1	719	143.6	2.098
Sensor 1	720	143.8	1.921		Sensor 1	720	143.8	2.139		Sensor 1	720	143.8	2.099
Sensor 1	721	144	1.921		Sensor 1	721	144	2.139		Sensor 1	721	144	2.099
Sensor 1	722	144.2	1.921		Sensor 1	722	144.2	2.139		Sensor 1	722	144.2	2.1
Sensor 1	723	144.4	1.921		Sensor 1	723	144.4	2.139		Sensor 1	723	144.4	2.101
Sensor 1	724	144.6	1.922		Sensor 1	724	144.6	2.139		Sensor 1	724	144.6	2.101
Sensor 1	725	144.8	1.922		Sensor 1	725	144.8	2.139		Sensor 1	725	144.8	2.101
Sensor 1	726	145	1.922		Sensor 1	726	145	2.139		Sensor 1	726	145	2.101
Sensor 1	727	145.2	1.923		Sensor 1	727	145.2	2.139		Sensor 1	727	145.2	2.102
Sensor 1	728	145.4	1.923		Sensor 1	728	145.4	2.14		Sensor 1	728	145.4	2.102
Sensor 1	729	145.6	1.924		Sensor 1	729	145.6	2.14		Sensor 1	729	145.6	2.103
Sensor 1	730	145.8	1.924		Sensor 1	730	145.8	2.141		Sensor 1	730	145.8	2.103
Sensor 1	731	146	1.925		Sensor 1	731	146	2.141		Sensor 1	731	146	2.104
Sensor 1	732	146.2	1.925		Sensor 1	732	146.2	2.142		Sensor 1	732	146.2	2.104
Sensor 1	733	146.4	1.925		Sensor 1	733	146.4	2.143		Sensor 1	733	146.4	2.104
Sensor 1	734	146.6	1.925		Sensor 1	734	146.6	2.143		Sensor 1	734	146.6	2.105
Sensor 1	735	146.8	1.926		Sensor 1	735	146.8	2.144		Sensor 1	735	146.8	2.105
Sensor 1	736	147	1.927		Sensor 1	736	147	2.144		Sensor 1	736	147	2.106
Sensor 1	737	147.2	1.927		Sensor 1	737	147.2	2.145		Sensor 1	737	147.2	2.107
Sensor 1	738	147.4	1.927		Sensor 1	738	147.4	2.146		Sensor 1	738	147.4	2.108
Sensor 1	739	147.6	1.927		Sensor 1	739	147.6	2.148		Sensor 1	739	147.6	2.108
Sensor 1	740	147.8	1.927		Sensor 1	740	147.8	2.148		Sensor 1	740	147.8	2.109
Sensor 1	741	148	1.928		Sensor 1	741	148	2.148		Sensor 1	741	148	2.11
Sensor 1	742	148.2	1.929		Sensor 1	742	148.2	2.15		Sensor 1	742	148.2	2.111
Sensor 1	743	148.4	1.929		Sensor 1	743	148.4	2.15		Sensor 1	743	148.4	2.112
Sensor 1	744	148.6	1.929		Sensor 1	744	148.6	2.152		Sensor 1	744	148.6	2.112
Sensor 1	745	148.8	1.93		Sensor 1	745	148.8	2.153		Sensor 1	745	148.8	2.112
Sensor 1	746	149	1.931		Sensor 1	746	149	2.153		Sensor 1	746	149	2.113
Sensor 1	747	149.2	1.932		Sensor 1	747	149.2	2.153		Sensor 1	747	149.2	2.114
Sensor 1	748	149.4	1.933		Sensor 1	748	149.4	2.154		Sensor 1	748	149.4	2.114
Sensor 1	749	149.6	1.933		Sensor 1	749	149.6	2.154		Sensor 1	749	149.6	2.114
Sensor 1	750	149.8	1.933		Sensor 1	750	149.8	2.155		Sensor 1	750	149.8	2.115
Sensor 1	751	150	1.934		Sensor 1	751	150	2.155		Sensor 1	751	150	2.115
Sensor 1	752	150.2	1.934		Sensor 1	752	150.2	2.156		Sensor 1	752	150.2	2.115
Sensor 1	753	150.4	1.935		Sensor 1	753	150.4	2.156		Sensor 1	753	150.4	2.116
Sensor 1	754	150.6	1.935		Sensor 1	754	150.6	2.157		Sensor 1	754	150.6	2.117
Sensor 1	755	150.8	1.936		Sensor 1	755	150.8	2.156		Sensor 1	755	150.8	2.117
Sensor 1	756	151	1.937		Sensor 1	756	151	2.157		Sensor 1	756	151	2.117
Sensor 1	757	151.2	1.938		Sensor 1	757	151.2	2.158		Sensor 1	757	151.2	2.117
Sensor 1	758	151.4	1.938		Sensor 1	758	151.4	2.159		Sensor 1	758	151.4	2.118
Sensor 1	759	151.6	1.939		Sensor 1	759	151.6	2.159		Sensor 1	759	151.6	2.118
Sensor 1	760	151.8	1.94		Sensor 1	760	151.8	2.16		Sensor 1	760	151.8	2.12
Sensor 1	761	152	1.941		Sensor 1	761	152	2.161		Sensor 1	761	152	2.119
Sensor 1	762	152.2	1.941		Sensor 1	762	152.2	2.161		Sensor 1	762	152.2	2.12
Sensor 1	763	152.4	1.942		Sensor 1	763	152.4	2.162		Sensor 1	763	152.4	2.121
Sensor 1	764	152.6	1.942		Sensor 1	764	152.6	2.163		Sensor 1	764	152.6	2.121
Sensor 1	765	152.8	1.943		Sensor 1	765	152.8	2.163		Sensor 1	765	152.8	2.122
Sensor 1	766	153	1.943		Sensor 1	766	153	2.164		Sensor 1	766	153	2.123
Sensor 1	767	153.2	1.943		Sensor 1	767	153.2	2.165		Sensor 1	767	153.2	2.123
Sensor 1	768	153.4	1.943		Sensor 1	768	153.4	2.165		Sensor 1	768	153.4	2.124
Sensor 1	769	153.6	1.944		Sensor 1	769	153.6	2.166		Sensor 1	769	153.6	2.125
Sensor 1	770	153.8	1.944		Sensor 1	770	153.8	2.166		Sensor 1	770	153.8	2.126
Sensor 1	771	154	1.944		Sensor 1	771	154	2.167		Sensor 1	771	154	2.127
Sensor 1	772	154.2	1.944		Sensor 1	772	154.2	2.166		Sensor 1	772	154.2	2.127
Sensor 1	773	154.4	1.944		Sensor 1	773	154.4	2.167		Sensor 1	773	154.4	2.128
Sensor 1	774	154.6	1.944		Sensor 1	774	154.6	2.167		Sensor 1	774	154.6	2.128
Sensor 1	775	154.8	1.946		Sensor 1	775	154.8	2.166		Sensor 1	775	154.8	2.128
Sensor 1	776	155	1.946		Sensor 1	776	155	2.166		Sensor 1	776	155	2.129
Sensor 1	777	155.2	1.947		Sensor 1	777	155.2	2.166		Sensor 1	777	155.2	2.129
Sensor 1	778	155.4	1.947		Sensor 1	778	155.4	2.166		Sensor 1	778	155.4	2.13
Sensor 1	779	155.6	1.948		Sensor 1	779	155.6	2.167		Sensor 1	779	155.6	2.13
Sensor 1	780	155.8	1.948		Sensor 1	780	155.8	2.167		Sensor 1	780	155.8	2.131
Sensor 1	781	156	1.949		Sensor 1	781	156	2.167		Sensor 1	781	156	2.131
Sensor 1	782	156.2	1.949		Sensor 1	782	156.2	2.168		Sensor 1	782	156.2	2.131
Sensor 1	783	156.4	1.95		Sensor 1	783	156.4	2.169		Sensor 1	783	156.4	2.132
Sensor 1	784	156.6	1.95		Sensor 1	784	156.6	2.169		Sensor 1	784	156.6	2.133
Sensor 1	785	156.8	1.95		Sensor 1	785	156.8	2.17		Sensor 1	785	156.8	2.133
Sensor 1	786	157	1.951		Sensor 1	786	157	2.171		Sensor 1	786	157	2.133
Sensor 1	787	157.2	1.952		Sensor 1	787	157.2	2.172		Sensor 1	787	157.2	2.134
Sensor 1	788	157.4	1.953		Sensor 1	788	157.4	2.174		Sensor 1	788	157.4	2.135
Sensor 1	789	157.6	1.954		Sensor 1	789	157.6	2.174		Sensor 1	789	157.6	2.135
Sensor 1	790	157.8	1.954		Sensor 1	790	157.8	2.175		Sensor 1	790	157.8	2.136
Sensor 1	791	158	1.954		Sensor 1	791	158	2.176		Sensor 1	791	158	2.137
Sensor 1	792	158.2	1.955		Sensor 1	792	158.2	2.177		Sensor 1	792	158.2	2.137
Sensor 1	793	158.4	1.955		Sensor 1	793	158.4	2.178		Sensor 1	793	158.4	2.137
Sensor 1	794	158.6	1.956		Sensor 1	794	158.6	2.178		Sensor 1	794	158.6	2.138
Sensor 1	795	158.8	1.957		Sensor 1	795	158.8	2.179		Sensor 1	795	158.8	2.138
Sensor 1	796	159	1.957		Sensor 1	796	159	2.179		Sensor 1	796	159	2.138
Sensor 1	797	159.2	1.957		Sensor 1	797	159.2	2.18		Sensor 1	797	159.2	2.139
Sensor 1	798	159.4	1.957		Sensor 1	798	159.4	2.18		Sensor 1	798	159.4	2.14
Sensor 1	799	159.6	1.956		Sensor 1	799	159.6	2.181		Sensor 1	799	159.6	2.14
Sensor 1	800	159.8	1.957		Sensor 1	800	159.8	2.181		Sensor 1	800	159.8	2.141
Sensor 1	801	160	1.957		Sensor 1	801	160	2.181		Sensor 1	801	160	2.141
Sensor 1	802	160.2	1.958		Sensor 1	802	160.2	2.182		Sensor 1	802	160.2	2.141
Sensor 1	803	160.4	1.958		Sensor 1	803	160.4	2.182		Sensor 1	803	160.4	2.142
Sensor 1	804	160.6	1.959		Sensor 1	804	160.6	2.182		Sensor 1	804	160.6	2.142
Sensor 1	805	160.8	1.96		Sensor 1	805	160.8	2.183		Sensor 1	805	160.8	2.141
Sensor 1	806	161	1.96		Sensor 1	806	161	2.183		Sensor 1	806	161	2.141
Sensor 1	807	161.2	1.961		Sensor 1	807	161.2	2.183		Sensor 1	807	161.2	2.142
Sensor 1	808	161.4	1.962		Sensor 1	808	161.4	2.184		Sensor 1	808	161.4	2.143
Sensor 1	809	161.6	1.963		Sensor 1	809	161.6	2.185		Sensor 1	809	161.6	2.143
Sensor 1	810	161.8	1.963		Sensor 1	810	161.8	2.186		Sensor 1	810	161.8	2.145
Sensor 1	811	162	1.965		Sensor 1	811	162	2.187		Sensor 1	811	162	2.145
Sensor 1	812	162.2	1.966		Sensor 1	812	162.2	2.187		Sensor 1	812	162.2	2.145
Sensor 1	813	162.4	1.966		Sensor 1	813	162.4	2.188		Sensor 1	813	162.4	2.145
Sensor 1	814	162.6	1.967		Sensor 1	814	162.6	2.188		Sensor 1	814	162.6	2.146
Sensor 1	815	162.8	1.968		Sensor 1	815	162.8	2.189		Sensor 1	815	162.8	2.147
Sensor 1	816	163	1.968		Sensor 1	816	163	2.189		Sensor 1	816	163	2.148
Sensor 1	817	163.2	1.968		Sensor 1	817	163.2	2.19		Sensor 1	817	163.2	2.149
Sensor 1	818	163.4	1.969		Sensor 1	818	163.4	2.19		Sensor 1	818	163.4	2.149
Sensor 1	819	163.6	1.969		Sensor 1	819	163.6	2.19		Sensor 1	819	163.6	2.151
Sensor 1	820	163.8	1.97		Sensor 1	820	163.8	2.191		Sensor 1	820	163.8	2.151
Sensor 1	821	164	1.969		Sensor 1	821	164	2.192		Sensor 1	821	164	2.152
Sensor 1	822	164.2	1.969		Sensor 1	822	164.2	2.192		Sensor 1	822	164.2	2.152
Sensor 1	823	164.4	1.969		Sensor 1	823	164.4	2.193		Sensor 1	823	164.4	2.152
Sensor 1	824	164.6	1.969		Sensor 1	824	164.6	2.193		Sensor 1	824	164.6	2.153
Sensor 1	825	164.8	1.968		Sensor 1	825	164.8	2.193		Sensor 1	825	164.8	2.153
Sensor 1	826	165	1.968		Sensor 1	826	165	2.193		Sensor 1	826	165	2.154
Sensor 1	827	165.2	1.968		Sensor 1	827	165.2	2.193		Sensor 1	827	165.2	2.155
Sensor 1	828	165.4	1.968		Sensor 1	828	165.4	2.194		Sensor 1	828	165.4	2.156
Sensor 1	829	165.6	1.969		Sensor 1	829	165.6	2.194		Sensor 1	829	165.6	2.156
Sensor 1	830	165.8	1.968		Sensor 1	830	165.8	2.194		Sensor 1	830	165.8	2.157
Sensor 1	831	166	1.97		Sensor 1	831	166	2.194		Sensor 1	831	166	2.157
Sensor 1	832	166.2	1.97		Sensor 1	832	166.2	2.194		Sensor 1	832	166.2	2.158
Sensor 1	833	166.4	1.971		Sensor 1	833	166.4	2.194		Sensor 1	833	166.4	2.158
Sensor 1	834	166.6	1.972		Sensor 1	834	166.6	2.195		Sensor 1	834	166.6	2.159
Sensor 1	835	166.8	1.973		Sensor 1	835	166.8	2.196		Sensor 1	835	166.8	2.159
Sensor 1	836	167	1.974		Sensor 1	836	167	2.196		Sensor 1	836	167	2.16
Sensor 1	837	167.2	1.975		Sensor 1	837	167.2	2.195		Sensor 1	837	167.2	2.16
Sensor 1	838	167.4	1.976		Sensor 1	838	167.4	2.196		Sensor 1	838	167.4	2.16
Sensor 1	839	167.6	1.977		Sensor 1	839	167.6	2.198		Sensor 1	839	167.6	2.161
Sensor 1	840	167.8	1.977		Sensor 1	840	167.8	2.199		Sensor 1	840	167.8	2.161
Sensor 1	841	168	1.977		Sensor 1	841	168	2.2		Sensor 1	841	168	2.162
Sensor 1	842	168.2	1.977		Sensor 1	842	168.2	2.2		Sensor 1	842	168.2	2.162
Sensor 1	843	168.4	1.978		Sensor 1	843	168.4	2.201		Sensor 1	843	168.4	2.162
Sensor 1	844	168.6	1.978		Sensor 1	844	168.6	2.201		Sensor 1	844	168.6	2.163
Sensor 1	845	168.8	1.978		Sensor 1	845	168.8	2.202		Sensor 1	845	168.8	2.164
Sensor 1	846	169	1.978		Sensor 1	846	169	2.203		Sensor 1	846	169	2.165
Sensor 1	847	169.2	1.978		Sensor 1	847	169.2	2.203		Sensor 1	847	169.2	2.165
Sensor 1	848	169.4	1.979		Sensor 1	848	169.4	2.203		Sensor 1	848	169.4	2.166
Sensor 1	849	169.6	1.979		Sensor 1	849	169.6	2.204		Sensor 1	849	169.6	2.166
Sensor 1	850	169.8	1.98		Sensor 1	850	169.8	2.204		Sensor 1	850	169.8	2.167
Sensor 1	851	170	1.981		Sensor 1	851	170	2.205		Sensor 1	851	170	2.167
Sensor 1	852	170.2	1.981		Sensor 1	852	170.2	2.205		Sensor 1	852	170.2	2.168
Sensor 1	853	170.4	1.982		Sensor 1	853	170.4	2.205		Sensor 1	853	170.4	2.168
Sensor 1	854	170.6	1.983		Sensor 1	854	170.6	2.205		Sensor 1	854	170.6	2.168
Sensor 1	855	170.8	1.983		Sensor 1	855	170.8	2.205		Sensor 1	855	170.8	2.168
Sensor 1	856	171	1.983		Sensor 1	856	171	2.205		Sensor 1	856	171	2.168
Sensor 1	857	171.2	1.984		Sensor 1	857	171.2	2.205		Sensor 1	857	171.2	2.168
Sensor 1	858	171.4	1.984		Sensor 1	858	171.4	2.206		Sensor 1	858	171.4	2.167
Sensor 1	859	171.6	1.984		Sensor 1	859	171.6	2.207		Sensor 1	859	171.6	2.167
Sensor 1	860	171.8	1.983		Sensor 1	860	171.8	2.208		Sensor 1	860	171.8	2.168
Sensor 1	861	172	1.984		Sensor 1	861	172	2.207		Sensor 1	861	172	2.168
Sensor 1	862	172.2	1.984		Sensor 1	862	172.2	2.208		Sensor 1	862	172.2	2.168
Sensor 1	863	172.4	1.984		Sensor 1	863	172.4	2.209		Sensor 1	863	172.4	2.168
Sensor 1	864	172.6	1.985		Sensor 1	864	172.6	2.209		Sensor 1	864	172.6	2.169
Sensor 1	865	172.8	1.985		Sensor 1	865	172.8	2.209		Sensor 1	865	172.8	2.169
Sensor 1	866	173	1.985		Sensor 1	866	173	2.21		Sensor 1	866	173	2.17
Sensor 1	867	173.2	1.986		Sensor 1	867	173.2	2.21		Sensor 1	867	173.2	2.17
Sensor 1	868	173.4	1.987		Sensor 1	868	173.4	2.211		Sensor 1	868	173.4	2.17
Sensor 1	869	173.6	1.987		Sensor 1	869	173.6	2.212		Sensor 1	869	173.6	2.171
Sensor 1	870	173.8	1.989		Sensor 1	870	173.8	2.213		Sensor 1	870	173.8	2.172
Sensor 1	871	174	1.989		Sensor 1	871	174	2.213		Sensor 1	871	174	2.173
Sensor 1	872	174.2	1.99		Sensor 1	872	174.2	2.214		Sensor 1	872	174.2	2.174
Sensor 1	873	174.4	1.99		Sensor 1	873	174.4	2.214		Sensor 1	873	174.4	2.175
Sensor 1	874	174.6	1.989		Sensor 1	874	174.6	2.215		Sensor 1	874	174.6	2.176
Sensor 1	875	174.8	1.99		Sensor 1	875	174.8	2.216		Sensor 1	875	174.8	2.176
Sensor 1	876	175	1.99		Sensor 1	876	175	2.216		Sensor 1	876	175	2.176
Sensor 1	877	175.2	1.99		Sensor 1	877	175.2	2.217		Sensor 1	877	175.2	2.176
Sensor 1	878	175.4	1.99		Sensor 1	878	175.4	2.218		Sensor 1	878	175.4	2.177
Sensor 1	879	175.6	1.991		Sensor 1	879	175.6	2.219		Sensor 1	879	175.6	2.178
Sensor 1	880	175.8	1.992		Sensor 1	880	175.8	2.219		Sensor 1	880	175.8	2.178
Sensor 1	881	176	1.993		Sensor 1	881	176	2.22		Sensor 1	881	176	2.178
Sensor 1	882	176.2	1.993		Sensor 1	882	176.2	2.22		Sensor 1	882	176.2	2.179
Sensor 1	883	176.4	1.993		Sensor 1	883	176.4	2.22		Sensor 1	883	176.4	2.179
Sensor 1	884	176.6	1.994		Sensor 1	884	176.6	2.22		Sensor 1	884	176.6	2.18
Sensor 1	885	176.8	1.994		Sensor 1	885	176.8	2.22		Sensor 1	885	176.8	2.179
Sensor 1	886	177	1.995		Sensor 1	886	177	2.221		Sensor 1	886	177	2.18
Sensor 1	887	177.2	1.996		Sensor 1	887	177.2	2.221		Sensor 1	887	177.2	2.18
Sensor 1	888	177.4	1.996		Sensor 1	888	177.4	2.222		Sensor 1	888	177.4	2.18
Sensor 1	889	177.6	1.997		Sensor 1	889	177.6	2.222		Sensor 1	889	177.6	2.18
Sensor 1	890	177.8	1.997		Sensor 1	890	177.8	2.222		Sensor 1	890	177.8	2.181
Sensor 1	891	178	1.997		Sensor 1	891	178	2.222		Sensor 1	891	178	2.182
Sensor 1	892	178.2	1.997		Sensor 1	892	178.2	2.222		Sensor 1	892	178.2	2.182
Sensor 1	893	178.4	1.997		Sensor 1	893	178.4	2.223		Sensor 1	893	178.4	2.182
Sensor 1	894	178.6	1.998		Sensor 1	894	178.6	2.223		Sensor 1	894	178.6	2.183
Sensor 1	895	178.8	1.999		Sensor 1	895	178.8	2.223		Sensor 1	895	178.8	2.183
Sensor 1	896	179	1.999		Sensor 1	896	179	2.224		Sensor 1	896	179	2.183
Sensor 1	897	179.2	1.999		Sensor 1	897	179.2	2.224		Sensor 1	897	179.2	2.184
Sensor 1	898	179.4	2		Sensor 1	898	179.4	2.224		Sensor 1	898	179.4	2.184
Sensor 1	899	179.6	2		Sensor 1	899	179.6	2.224		Sensor 1	899	179.6	2.185
Sensor 1	900	179.8	2		Sensor 1	900	179.8	2.224		Sensor 1	900	179.8	2.186
Sensor 1	901	180	2		Sensor 1	901	180	2.224		Sensor 1	901	180	2.187
Sensor 1	902	180.2	2.001		Sensor 1	902	180.2	2.225		Sensor 1	902	180.2	2.187
Sensor 1	903	180.4	2.001		Sensor 1	903	180.4	2.225		Sensor 1	903	180.4	2.187
Sensor 1	904	180.6	2.001		Sensor 1	904	180.6	2.226		Sensor 1	904	180.6	2.188
Sensor 1	905	180.8	2.001		Sensor 1	905	180.8	2.226		Sensor 1	905	180.8	2.188
Sensor 1	906	181	2.002		Sensor 1	906	181	2.227		Sensor 1	906	181	2.188
Sensor 1	907	181.2	2.003		Sensor 1	907	181.2	2.227		Sensor 1	907	181.2	2.188
Sensor 1	908	181.4	2.003		Sensor 1	908	181.4	2.228		Sensor 1	908	181.4	2.188
Sensor 1	909	181.6	2.003		Sensor 1	909	181.6	2.228		Sensor 1	909	181.6	2.188
Sensor 1	910	181.8	2.004		Sensor 1	910	181.8	2.228		Sensor 1	910	181.8	2.189
Sensor 1	911	182	2.004		Sensor 1	911	182	2.228		Sensor 1	911	182	2.189
Sensor 1	912	182.2	2.005		Sensor 1	912	182.2	2.229		Sensor 1	912	182.2	2.189
Sensor 1	913	182.4	2.005		Sensor 1	913	182.4	2.229		Sensor 1	913	182.4	2.19
Sensor 1	914	182.6	2.006		Sensor 1	914	182.6	2.23		Sensor 1	914	182.6	2.19
Sensor 1	915	182.8	2.007		Sensor 1	915	182.8	2.23		Sensor 1	915	182.8	2.191
Sensor 1	916	183	2.008		Sensor 1	916	183	2.231		Sensor 1	916	183	2.192
Sensor 1	917	183.2	2.008		Sensor 1	917	183.2	2.231		Sensor 1	917	183.2	2.193
Sensor 1	918	183.4	2.007		Sensor 1	918	183.4	2.231		Sensor 1	918	183.4	2.193
Sensor 1	919	183.6	2.008		Sensor 1	919	183.6	2.232		Sensor 1	919	183.6	2.194
Sensor 1	920	183.8	2.008		Sensor 1	920	183.8	2.232		Sensor 1	920	183.8	2.195
Sensor 1	921	184	2.009		Sensor 1	921	184	2.233		Sensor 1	921	184	2.196
Sensor 1	922	184.2	2.009		Sensor 1	922	184.2	2.234		Sensor 1	922	184.2	2.197
Sensor 1	923	184.4	2.01		Sensor 1	923	184.4	2.233		Sensor 1	923	184.4	2.197
Sensor 1	924	184.6	2.01		Sensor 1	924	184.6	2.235		Sensor 1	924	184.6	2.198
Sensor 1	925	184.8	2.011		Sensor 1	925	184.8	2.235		Sensor 1	925	184.8	2.198
Sensor 1	926	185	2.011		Sensor 1	926	185	2.236		Sensor 1	926	185	2.199
Sensor 1	927	185.2	2.011		Sensor 1	927	185.2	2.237		Sensor 1	927	185.2	2.198
Sensor 1	928	185.4	2.011		Sensor 1	928	185.4	2.238		Sensor 1	928	185.4	2.198
Sensor 1	929	185.6	2.011		Sensor 1	929	185.6	2.239		Sensor 1	929	185.6	2.199
Sensor 1	930	185.8	2.01		Sensor 1	930	185.8	2.239		Sensor 1	930	185.8	2.199
Sensor 1	931	186	2.01		Sensor 1	931	186	2.24		Sensor 1	931	186	2.199
Sensor 1	932	186.2	2.01		Sensor 1	932	186.2	2.24		Sensor 1	932	186.2	2.2
Sensor 1	933	186.4	2.01		Sensor 1	933	186.4	2.24		Sensor 1	933	186.4	2.2
Sensor 1	934	186.6	2.011		Sensor 1	934	186.6	2.241		Sensor 1	934	186.6	2.2
Sensor 1	935	186.8	2.011		Sensor 1	935	186.8	2.241		Sensor 1	935	186.8	2.201
Sensor 1	936	187	2.011		Sensor 1	936	187	2.241		Sensor 1	936	187	2.202
Sensor 1	937	187.2	2.012		Sensor 1	937	187.2	2.241		Sensor 1	937	187.2	2.203
Sensor 1	938	187.4	2.012		Sensor 1	938	187.4	2.241		Sensor 1	938	187.4	2.203
Sensor 1	939	187.6	2.014		Sensor 1	939	187.6	2.241		Sensor 1	939	187.6	2.204
Sensor 1	940	187.8	2.015		Sensor 1	940	187.8	2.241		Sensor 1	940	187.8	2.205
Sensor 1	941	188	2.016		Sensor 1	941	188	2.241		Sensor 1	941	188	2.206
Sensor 1	942	188.2	2.016		Sensor 1	942	188.2	2.242		Sensor 1	942	188.2	2.206
Sensor 1	943	188.4	2.017		Sensor 1	943	188.4	2.242		Sensor 1	943	188.4	2.207
Sensor 1	944	188.6	2.018		Sensor 1	944	188.6	2.242		Sensor 1	944	188.6	2.208
Sensor 1	945	188.8	2.018		Sensor 1	945	188.8	2.243		Sensor 1	945	188.8	2.208
Sensor 1	946	189	2.018		Sensor 1	946	189	2.243		Sensor 1	946	189	2.207
Sensor 1	947	189.2	2.018		Sensor 1	947	189.2	2.244		Sensor 1	947	189.2	2.207
Sensor 1	948	189.4	2.018		Sensor 1	948	189.4	2.244		Sensor 1	948	189.4	2.208
Sensor 1	949	189.6	2.018		Sensor 1	949	189.6	2.244		Sensor 1	949	189.6	2.209
Sensor 1	950	189.8	2.017		Sensor 1	950	189.8	2.244		Sensor 1	950	189.8	2.209
Sensor 1	951	190	2.018		Sensor 1	951	190	2.245		Sensor 1	951	190	2.209
Sensor 1	952	190.2	2.018		Sensor 1	952	190.2	2.245		Sensor 1	952	190.2	2.209
Sensor 1	953	190.4	2.018		Sensor 1	953	190.4	2.246		Sensor 1	953	190.4	2.208
Sensor 1	954	190.6	2.018		Sensor 1	954	190.6	2.246		Sensor 1	954	190.6	2.209
Sensor 1	955	190.8	2.018		Sensor 1	955	190.8	2.246		Sensor 1	955	190.8	2.209
Sensor 1	956	191	2.019		Sensor 1	956	191	2.247		Sensor 1	956	191	2.21
Sensor 1	957	191.2	2.019		Sensor 1	957	191.2	2.248		Sensor 1	957	191.2	2.21
Sensor 1	958	191.4	2.019		Sensor 1	958	191.4	2.248		Sensor 1	958	191.4	2.21
Sensor 1	959	191.6	2.019		Sensor 1	959	191.6	2.249		Sensor 1	959	191.6	2.21
Sensor 1	960	191.8	2.02		Sensor 1	960	191.8	2.25		Sensor 1	960	191.8	2.21
Sensor 1	961	192	2.02		Sensor 1	961	192	2.25		Sensor 1	961	192	2.211
Sensor 1	962	192.2	2.021		Sensor 1	962	192.2	2.251		Sensor 1	962	192.2	2.211
Sensor 1	963	192.4	2.021		Sensor 1	963	192.4	2.251		Sensor 1	963	192.4	2.212
Sensor 1	964	192.6	2.021		Sensor 1	964	192.6	2.252		Sensor 1	964	192.6	2.212
Sensor 1	965	192.8	2.021		Sensor 1	965	192.8	2.252		Sensor 1	965	192.8	2.212
Sensor 1	966	193	2.021		Sensor 1	966	193	2.252		Sensor 1	966	193	2.213
Sensor 1	967	193.2	2.022		Sensor 1	967	193.2	2.252		Sensor 1	967	193.2	2.214
Sensor 1	968	193.4	2.023		Sensor 1	968	193.4	2.252		Sensor 1	968	193.4	2.215
Sensor 1	969	193.6	2.024		Sensor 1	969	193.6	2.253		Sensor 1	969	193.6	2.215
Sensor 1	970	193.8	2.025		Sensor 1	970	193.8	2.254		Sensor 1	970	193.8	2.215
Sensor 1	971	194	2.026		Sensor 1	971	194	2.254		Sensor 1	971	194	2.216
Sensor 1	972	194.2	2.027		Sensor 1	972	194.2	2.255		Sensor 1	972	194.2	2.216
Sensor 1	973	194.4	2.027		Sensor 1	973	194.4	2.255		Sensor 1	973	194.4	2.216
Sensor 1	974	194.6	2.027		Sensor 1	974	194.6	2.256		Sensor 1	974	194.6	2.217
Sensor 1	975	194.8	2.028		Sensor 1	975	194.8	2.256		Sensor 1	975	194.8	2.217
Sensor 1	976	195	2.028		Sensor 1	976	195	2.257		Sensor 1	976	195	2.217
Sensor 1	977	195.2	2.028		Sensor 1	977	195.2	2.257		Sensor 1	977	195.2	2.217
Sensor 1	978	195.4	2.028		Sensor 1	978	195.4	2.258		Sensor 1	978	195.4	2.218
Sensor 1	979	195.6	2.028		Sensor 1	979	195.6	2.259		Sensor 1	979	195.6	2.218
Sensor 1	980	195.8	2.029		Sensor 1	980	195.8	2.26		Sensor 1	980	195.8	2.218
Sensor 1	981	196	2.03		Sensor 1	981	196	2.26		Sensor 1	981	196	2.219
Sensor 1	982	196.2	2.03		Sensor 1	982	196.2	2.26		Sensor 1	982	196.2	2.219
Sensor 1	983	196.4	2.03		Sensor 1	983	196.4	2.26		Sensor 1	983	196.4	2.219
Sensor 1	984	196.6	2.029		Sensor 1	984	196.6	2.26		Sensor 1	984	196.6	2.219
Sensor 1	985	196.8	2.029		Sensor 1	985	196.8	2.26		Sensor 1	985	196.8	2.22
Sensor 1	986	197	2.029		Sensor 1	986	197	2.26		Sensor 1	986	197	2.221
Sensor 1	987	197.2	2.03		Sensor 1	987	197.2	2.26		Sensor 1	987	197.2	2.221
Sensor 1	988	197.4	2.03		Sensor 1	988	197.4	2.261		Sensor 1	988	197.4	2.222
Sensor 1	989	197.6	2.03		Sensor 1	989	197.6	2.261		Sensor 1	989	197.6	2.223
Sensor 1	990	197.8	2.031		Sensor 1	990	197.8	2.262		Sensor 1	990	197.8	2.223
Sensor 1	991	198	2.032		Sensor 1	991	198	2.262		Sensor 1	991	198	2.224
Sensor 1	992	198.2	2.032		Sensor 1	992	198.2	2.263		Sensor 1	992	198.2	2.224
Sensor 1	993	198.4	2.032		Sensor 1	993	198.4	2.263		Sensor 1	993	198.4	2.225
Sensor 1	994	198.6	2.034		Sensor 1	994	198.6	2.264		Sensor 1	994	198.6	2.226
Sensor 1	995	198.8	2.034		Sensor 1	995	198.8	2.264		Sensor 1	995	198.8	2.226
Sensor 1	996	199	2.034		Sensor 1	996	199	2.265		Sensor 1	996	199	2.226
Sensor 1	997	199.2	2.035		Sensor 1	997	199.2	2.266		Sensor 1	997	199.2	2.226
Sensor 1	998	199.4	2.036		Sensor 1	998	199.4	2.267		Sensor 1	998	199.4	2.226
Sensor 1	999	199.6	2.037		Sensor 1	999	199.6	2.267		Sensor 1	999	199.6	2.226
Sensor 1	1000	199.8	2.037		Sensor 1	1000	199.8	2.267		Sensor 1	1000	199.8	2.226
Sensor 1	1001	200	2.037		Sensor 1	1001	200	2.267		Sensor 1	1001	200	2.226
Sensor 1	1002	200.2	2.037		Sensor 1	1002	200.2	2.268		Sensor 1	1002	200.2	2.226
Sensor 1	1003	200.4	2.036		Sensor 1	1003	200.4	2.267		Sensor 1	1003	200.4	2.226
Sensor 1	1004	200.6	2.036		Sensor 1	1004	200.6	2.267		Sensor 1	1004	200.6	2.227
Sensor 1	1005	200.8	2.035		Sensor 1	1005	200.8	2.267		Sensor 1	1005	200.8	2.228
Sensor 1	1006	201	2.036		Sensor 1	1006	201	2.267		Sensor 1	1006	201	2.227
Sensor 1	1007	201.2	2.035		Sensor 1	1007	201.2	2.267		Sensor 1	1007	201.2	2.228
Sensor 1	1008	201.4	2.036		Sensor 1	1008	201.4	2.267		Sensor 1	1008	201.4	2.228
Sensor 1	1009	201.6	2.036		Sensor 1	1009	201.6	2.267		Sensor 1	1009	201.6	2.229
Sensor 1	1010	201.8	2.037		Sensor 1	1010	201.8	2.267		Sensor 1	1010	201.8	2.23
Sensor 1	1011	202	2.037		Sensor 1	1011	202	2.267		Sensor 1	1011	202	2.23
Sensor 1	1012	202.2	2.038		Sensor 1	1012	202.2	2.267		Sensor 1	1012	202.2	2.231
Sensor 1	1013	202.4	2.039		Sensor 1	1013	202.4	2.267		Sensor 1	1013	202.4	2.231
Sensor 1	1014	202.6	2.04		Sensor 1	1014	202.6	2.268		Sensor 1	1014	202.6	2.232
Sensor 1	1015	202.8	2.04		Sensor 1	1015	202.8	2.268		Sensor 1	1015	202.8	2.232
Sensor 1	1016	203	2.041		Sensor 1	1016	203	2.269		Sensor 1	1016	203	2.233
Sensor 1	1017	203.2	2.042		Sensor 1	1017	203.2	2.27		Sensor 1	1017	203.2	2.233
Sensor 1	1018	203.4	2.042		Sensor 1	1018	203.4	2.271		Sensor 1	1018	203.4	2.234
Sensor 1	1019	203.6	2.043		Sensor 1	1019	203.6	2.271		Sensor 1	1019	203.6	2.235
Sensor 1	1020	203.8	2.043		Sensor 1	1020	203.8	2.272		Sensor 1	1020	203.8	2.235
Sensor 1	1021	204	2.043		Sensor 1	1021	204	2.272		Sensor 1	1021	204	2.236
Sensor 1	1022	204.2	2.042		Sensor 1	1022	204.2	2.273		Sensor 1	1022	204.2	2.236
Sensor 1	1023	204.4	2.042		Sensor 1	1023	204.4	2.273		Sensor 1	1023	204.4	2.237
Sensor 1	1024	204.6	2.041		Sensor 1	1024	204.6	2.274		Sensor 1	1024	204.6	2.237
Sensor 1	1025	204.8	2.041		Sensor 1	1025	204.8	2.274		Sensor 1	1025	204.8	2.237
Sensor 1	1026	205	2.041		Sensor 1	1026	205	2.275		Sensor 1	1026	205	2.237
Sensor 1	1027	205.2	2.041		Sensor 1	1027	205.2	2.276		Sensor 1	1027	205.2	2.237
Sensor 1	1028	205.4	2.042		Sensor 1	1028	205.4	2.276		Sensor 1	1028	205.4	2.237
Sensor 1	1029	205.6	2.042		Sensor 1	1029	205.6	2.276		Sensor 1	1029	205.6	2.238
Sensor 1	1030	205.8	2.042		Sensor 1	1030	205.8	2.276		Sensor 1	1030	205.8	2.237
Sensor 1	1031	206	2.043		Sensor 1	1031	206	2.276		Sensor 1	1031	206	2.237
Sensor 1	1032	206.2	2.043		Sensor 1	1032	206.2	2.277		Sensor 1	1032	206.2	2.237
Sensor 1	1033	206.4	2.044		Sensor 1	1033	206.4	2.278		Sensor 1	1033	206.4	2.237
Sensor 1	1034	206.6	2.044		Sensor 1	1034	206.6	2.278		Sensor 1	1034	206.6	2.237
Sensor 1	1035	206.8	2.044		Sensor 1	1035	206.8	2.279		Sensor 1	1035	206.8	2.237
Sensor 1	1036	207	2.045		Sensor 1	1036	207	2.279		Sensor 1	1036	207	2.238
Sensor 1	1037	207.2	2.045		Sensor 1	1037	207.2	2.28		Sensor 1	1037	207.2	2.238
Sensor 1	1038	207.4	2.046		Sensor 1	1038	207.4	2.281		Sensor 1	1038	207.4	2.238
Sensor 1	1039	207.6	2.046		Sensor 1	1039	207.6	2.281		Sensor 1	1039	207.6	2.239
Sensor 1	1040	207.8	2.046		Sensor 1	1040	207.8	2.282		Sensor 1	1040	207.8	2.24
Sensor 1	1041	208	2.046		Sensor 1	1041	208	2.283		Sensor 1	1041	208	2.241
Sensor 1	1042	208.2	2.046		Sensor 1	1042	208.2	2.283		Sensor 1	1042	208.2	2.242
Sensor 1	1043	208.4	2.047		Sensor 1	1043	208.4	2.283		Sensor 1	1043	208.4	2.242
Sensor 1	1044	208.6	2.047		Sensor 1	1044	208.6	2.283		Sensor 1	1044	208.6	2.242
Sensor 1	1045	208.8	2.048		Sensor 1	1045	208.8	2.284		Sensor 1	1045	208.8	2.243
Sensor 1	1046	209	2.048		Sensor 1	1046	209	2.284		Sensor 1	1046	209	2.243
Sensor 1	1047	209.2	2.049		Sensor 1	1047	209.2	2.283		Sensor 1	1047	209.2	2.243
Sensor 1	1048	209.4	2.049		Sensor 1	1048	209.4	2.283		Sensor 1	1048	209.4	2.244
Sensor 1	1049	209.6	2.049		Sensor 1	1049	209.6	2.284		Sensor 1	1049	209.6	2.244
Sensor 1	1050	209.8	2.05		Sensor 1	1050	209.8	2.284		Sensor 1	1050	209.8	2.244
Sensor 1	1051	210	2.05		Sensor 1	1051	210	2.284		Sensor 1	1051	210	2.244
Sensor 1	1052	210.2	2.05		Sensor 1	1052	210.2	2.284		Sensor 1	1052	210.2	2.244
Sensor 1	1053	210.4	2.05		Sensor 1	1053	210.4	2.284		Sensor 1	1053	210.4	2.244
Sensor 1	1054	210.6	2.051		Sensor 1	1054	210.6	2.284		Sensor 1	1054	210.6	2.244
Sensor 1	1055	210.8	2.051		Sensor 1	1055	210.8	2.285		Sensor 1	1055	210.8	2.245
Sensor 1	1056	211	2.051		Sensor 1	1056	211	2.285		Sensor 1	1056	211	2.245
Sensor 1	1057	211.2	2.051		Sensor 1	1057	211.2	2.285		Sensor 1	1057	211.2	2.245
Sensor 1	1058	211.4	2.052		Sensor 1	1058	211.4	2.286		Sensor 1	1058	211.4	2.245
Sensor 1	1059	211.6	2.053		Sensor 1	1059	211.6	2.285		Sensor 1	1059	211.6	2.246
Sensor 1	1060	211.8	2.053		Sensor 1	1060	211.8	2.286		Sensor 1	1060	211.8	2.247
Sensor 1	1061	212	2.053		Sensor 1	1061	212	2.286		Sensor 1	1061	212	2.247
Sensor 1	1062	212.2	2.053		Sensor 1	1062	212.2	2.286		Sensor 1	1062	212.2	2.247
Sensor 1	1063	212.4	2.053		Sensor 1	1063	212.4	2.287		Sensor 1	1063	212.4	2.248
Sensor 1	1064	212.6	2.053		Sensor 1	1064	212.6	2.288		Sensor 1	1064	212.6	2.249
Sensor 1	1065	212.8	2.053		Sensor 1	1065	212.8	2.289		Sensor 1	1065	212.8	2.249
Sensor 1	1066	213	2.053		Sensor 1	1066	213	2.288		Sensor 1	1066	213	2.249
Sensor 1	1067	213.2	2.053		Sensor 1	1067	213.2	2.289		Sensor 1	1067	213.2	2.249
Sensor 1	1068	213.4	2.053		Sensor 1	1068	213.4	2.29		Sensor 1	1068	213.4	2.249
Sensor 1	1069	213.6	2.053		Sensor 1	1069	213.6	2.291		Sensor 1	1069	213.6	2.249
Sensor 1	1070	213.8	2.055		Sensor 1	1070	213.8	2.291		Sensor 1	1070	213.8	2.25
Sensor 1	1071	214	2.055		Sensor 1	1071	214	2.292		Sensor 1	1071	214	2.25
Sensor 1	1072	214.2	2.056		Sensor 1	1072	214.2	2.293		Sensor 1	1072	214.2	2.251
Sensor 1	1073	214.4	2.056		Sensor 1	1073	214.4	2.293		Sensor 1	1073	214.4	2.251
Sensor 1	1074	214.6	2.056		Sensor 1	1074	214.6	2.294		Sensor 1	1074	214.6	2.252
Sensor 1	1075	214.8	2.057		Sensor 1	1075	214.8	2.295		Sensor 1	1075	214.8	2.252
Sensor 1	1076	215	2.057		Sensor 1	1076	215	2.295		Sensor 1	1076	215	2.253
Sensor 1	1077	215.2	2.058		Sensor 1	1077	215.2	2.295		Sensor 1	1077	215.2	2.253
Sensor 1	1078	215.4	2.059		Sensor 1	1078	215.4	2.295		Sensor 1	1078	215.4	2.253
Sensor 1	1079	215.6	2.059		Sensor 1	1079	215.6	2.296		Sensor 1	1079	215.6	2.254
Sensor 1	1080	215.8	2.059		Sensor 1	1080	215.8	2.296		Sensor 1	1080	215.8	2.254
Sensor 1	1081	216	2.059		Sensor 1	1081	216	2.296		Sensor 1	1081	216	2.254
Sensor 1	1082	216.2	2.059		Sensor 1	1082	216.2	2.297		Sensor 1	1082	216.2	2.255
Sensor 1	1083	216.4	2.059		Sensor 1	1083	216.4	2.297		Sensor 1	1083	216.4	2.256
Sensor 1	1084	216.6	2.06		Sensor 1	1084	216.6	2.297		Sensor 1	1084	216.6	2.256
Sensor 1	1085	216.8	2.059		Sensor 1	1085	216.8	2.296		Sensor 1	1085	216.8	2.256
Sensor 1	1086	217	2.059		Sensor 1	1086	217	2.296		Sensor 1	1086	217	2.256
Sensor 1	1087	217.2	2.059		Sensor 1	1087	217.2	2.297		Sensor 1	1087	217.2	2.256
Sensor 1	1088	217.4	2.058		Sensor 1	1088	217.4	2.296		Sensor 1	1088	217.4	2.256
Sensor 1	1089	217.6	2.059		Sensor 1	1089	217.6	2.297		Sensor 1	1089	217.6	2.256
Sensor 1	1090	217.8	2.06		Sensor 1	1090	217.8	2.297		Sensor 1	1090	217.8	2.257
Sensor 1	1091	218	2.06		Sensor 1	1091	218	2.297		Sensor 1	1091	218	2.257
Sensor 1	1092	218.2	2.061		Sensor 1	1092	218.2	2.297		Sensor 1	1092	218.2	2.258
Sensor 1	1093	218.4	2.061		Sensor 1	1093	218.4	2.297		Sensor 1	1093	218.4	2.258
Sensor 1	1094	218.6	2.062		Sensor 1	1094	218.6	2.297		Sensor 1	1094	218.6	2.258
Sensor 1	1095	218.8	2.063		Sensor 1	1095	218.8	2.298		Sensor 1	1095	218.8	2.258
Sensor 1	1096	219	2.063		Sensor 1	1096	219	2.299		Sensor 1	1096	219	2.259
Sensor 1	1097	219.2	2.063		Sensor 1	1097	219.2	2.299		Sensor 1	1097	219.2	2.259
Sensor 1	1098	219.4	2.064		Sensor 1	1098	219.4	2.3		Sensor 1	1098	219.4	2.259
Sensor 1	1099	219.6	2.065		Sensor 1	1099	219.6	2.3		Sensor 1	1099	219.6	2.259
Sensor 1	1100	219.8	2.066		Sensor 1	1100	219.8	2.3		Sensor 1	1100	219.8	2.26
Sensor 1	1101	220	2.066		Sensor 1	1101	220	2.3		Sensor 1	1101	220	2.26
Sensor 1	1102	220.2	2.067		Sensor 1	1102	220.2	2.299		Sensor 1	1102	220.2	2.261
Sensor 1	1103	220.4	2.068		Sensor 1	1103	220.4	2.3		Sensor 1	1103	220.4	2.262
Sensor 1	1104	220.6	2.068		Sensor 1	1104	220.6	2.3		Sensor 1	1104	220.6	2.263
Sensor 1	1105	220.8	2.067		Sensor 1	1105	220.8	2.3		Sensor 1	1105	220.8	2.263
Sensor 1	1106	221	2.067		Sensor 1	1106	221	2.301		Sensor 1	1106	221	2.264
Sensor 1	1107	221.2	2.066		Sensor 1	1107	221.2	2.3		Sensor 1	1107	221.2	2.265
Sensor 1	1108	221.4	2.066		Sensor 1	1108	221.4	2.301		Sensor 1	1108	221.4	2.265
Sensor 1	1109	221.6	2.066		Sensor 1	1109	221.6	2.302		Sensor 1	1109	221.6	2.266
Sensor 1	1110	221.8	2.065		Sensor 1	1110	221.8	2.302		Sensor 1	1110	221.8	2.267
Sensor 1	1111	222	2.065		Sensor 1	1111	222	2.302		Sensor 1	1111	222	2.267
Sensor 1	1112	222.2	2.065		Sensor 1	1112	222.2	2.303		Sensor 1	1112	222.2	2.266
Sensor 1	1113	222.4	2.065		Sensor 1	1113	222.4	2.304		Sensor 1	1113	222.4	2.267
Sensor 1	1114	222.6	2.065		Sensor 1	1114	222.6	2.305		Sensor 1	1114	222.6	2.267
Sensor 1	1115	222.8	2.064		Sensor 1	1115	222.8	2.306		Sensor 1	1115	222.8	2.267
Sensor 1	1116	223	2.064		Sensor 1	1116	223	2.307		Sensor 1	1116	223	2.267
Sensor 1	1117	223.2	2.064		Sensor 1	1117	223.2	2.307		Sensor 1	1117	223.2	2.267
Sensor 1	1118	223.4	2.066		Sensor 1	1118	223.4	2.307		Sensor 1	1118	223.4	2.266
Sensor 1	1119	223.6	2.067		Sensor 1	1119	223.6	2.308		Sensor 1	1119	223.6	2.266
Sensor 1	1120	223.8	2.068		Sensor 1	1120	223.8	2.308		Sensor 1	1120	223.8	2.266
Sensor 1	1121	224	2.068		Sensor 1	1121	224	2.309		Sensor 1	1121	224	2.266
Sensor 1	1122	224.2	2.069		Sensor 1	1122	224.2	2.308		Sensor 1	1122	224.2	2.266
Sensor 1	1123	224.4	2.069		Sensor 1	1123	224.4	2.309		Sensor 1	1123	224.4	2.267
Sensor 1	1124	224.6	2.07		Sensor 1	1124	224.6	2.309		Sensor 1	1124	224.6	2.266
Sensor 1	1125	224.8	2.07		Sensor 1	1125	224.8	2.309		Sensor 1	1125	224.8	2.267
Sensor 1	1126	225	2.07		Sensor 1	1126	225	2.308		Sensor 1	1126	225	2.266
Sensor 1	1127	225.2	2.071		Sensor 1	1127	225.2	2.308		Sensor 1	1127	225.2	2.266
Sensor 1	1128	225.4	2.072		Sensor 1	1128	225.4	2.308		Sensor 1	1128	225.4	2.266
Sensor 1	1129	225.6	2.072		Sensor 1	1129	225.6	2.308		Sensor 1	1129	225.6	2.267
Sensor 1	1130	225.8	2.072		Sensor 1	1130	225.8	2.307		Sensor 1	1130	225.8	2.267
Sensor 1	1131	226	2.073		Sensor 1	1131	226	2.308		Sensor 1	1131	226	2.267
Sensor 1	1132	226.2	2.073		Sensor 1	1132	226.2	2.308		Sensor 1	1132	226.2	2.268
Sensor 1	1133	226.4	2.073		Sensor 1	1133	226.4	2.309		Sensor 1	1133	226.4	2.269
Sensor 1	1134	226.6	2.074		Sensor 1	1134	226.6	2.309		Sensor 1	1134	226.6	2.27
Sensor 1	1135	226.8	2.075		Sensor 1	1135	226.8	2.31		Sensor 1	1135	226.8	2.27
Sensor 1	1136	227	2.076		Sensor 1	1136	227	2.31		Sensor 1	1136	227	2.27
Sensor 1	1137	227.2	2.077		Sensor 1	1137	227.2	2.311		Sensor 1	1137	227.2	2.271
Sensor 1	1138	227.4	2.077		Sensor 1	1138	227.4	2.312		Sensor 1	1138	227.4	2.271
Sensor 1	1139	227.6	2.078		Sensor 1	1139	227.6	2.313		Sensor 1	1139	227.6	2.272
Sensor 1	1140	227.8	2.077		Sensor 1	1140	227.8	2.314		Sensor 1	1140	227.8	2.272
Sensor 1	1141	228	2.077		Sensor 1	1141	228	2.315		Sensor 1	1141	228	2.272
Sensor 1	1142	228.2	2.077		Sensor 1	1142	228.2	2.315		Sensor 1	1142	228.2	2.272
Sensor 1	1143	228.4	2.078		Sensor 1	1143	228.4	2.314		Sensor 1	1143	228.4	2.272
Sensor 1	1144	228.6	2.078		Sensor 1	1144	228.6	2.315		Sensor 1	1144	228.6	2.272
Sensor 1	1145	228.8	2.078		Sensor 1	1145	228.8	2.315		Sensor 1	1145	228.8	2.272
Sensor 1	1146	229	2.078		Sensor 1	1146	229	2.315		Sensor 1	1146	229	2.272
Sensor 1	1147	229.2	2.078		Sensor 1	1147	229.2	2.315		Sensor 1	1147	229.2	2.273
Sensor 1	1148	229.4	2.078		Sensor 1	1148	229.4	2.314		Sensor 1	1148	229.4	2.273
Sensor 1	1149	229.6	2.078		Sensor 1	1149	229.6	2.314		Sensor 1	1149	229.6	2.274
Sensor 1	1150	229.8	2.078		Sensor 1	1150	229.8	2.315		Sensor 1	1150	229.8	2.274
Sensor 1	1151	230	2.078		Sensor 1	1151	230	2.315		Sensor 1	1151	230	2.274
Sensor 1	1152	230.2	2.078		Sensor 1	1152	230.2	2.316		Sensor 1	1152	230.2	2.275
Sensor 1	1153	230.4	2.079		Sensor 1	1153	230.4	2.316		Sensor 1	1153	230.4	2.276
Sensor 1	1154	230.6	2.079		Sensor 1	1154	230.6	2.316		Sensor 1	1154	230.6	2.276
Sensor 1	1155	230.8	2.078		Sensor 1	1155	230.8	2.317		Sensor 1	1155	230.8	2.277
Sensor 1	1156	231	2.078		Sensor 1	1156	231	2.317		Sensor 1	1156	231	2.277
Sensor 1	1157	231.2	2.079		Sensor 1	1157	231.2	2.318		Sensor 1	1157	231.2	2.277
Sensor 1	1158	231.4	2.078		Sensor 1	1158	231.4	2.319		Sensor 1	1158	231.4	2.277
Sensor 1	1159	231.6	2.079		Sensor 1	1159	231.6	2.319		Sensor 1	1159	231.6	2.277
Sensor 1	1160	231.8	2.079		Sensor 1	1160	231.8	2.319		Sensor 1	1160	231.8	2.277
Sensor 1	1161	232	2.079		Sensor 1	1161	232	2.319		Sensor 1	1161	232	2.277
Sensor 1	1162	232.2	2.079		Sensor 1	1162	232.2	2.32		Sensor 1	1162	232.2	2.278
Sensor 1	1163	232.4	2.08		Sensor 1	1163	232.4	2.32		Sensor 1	1163	232.4	2.279
Sensor 1	1164	232.6	2.08		Sensor 1	1164	232.6	2.321		Sensor 1	1164	232.6	2.279
Sensor 1	1165	232.8	2.08		Sensor 1	1165	232.8	2.321		Sensor 1	1165	232.8	2.28
Sensor 1	1166	233	2.081		Sensor 1	1166	233	2.321		Sensor 1	1166	233	2.281
Sensor 1	1167	233.2	2.082		Sensor 1	1167	233.2	2.321		Sensor 1	1167	233.2	2.282
Sensor 1	1168	233.4	2.083		Sensor 1	1168	233.4	2.322		Sensor 1	1168	233.4	2.282
Sensor 1	1169	233.6	2.083		Sensor 1	1169	233.6	2.322		Sensor 1	1169	233.6	2.283
Sensor 1	1170	233.8	2.084		Sensor 1	1170	233.8	2.322		Sensor 1	1170	233.8	2.284
Sensor 1	1171	234	2.084		Sensor 1	1171	234	2.322		Sensor 1	1171	234	2.284
Sensor 1	1172	234.2	2.084		Sensor 1	1172	234.2	2.322		Sensor 1	1172	234.2	2.285
Sensor 1	1173	234.4	2.084		Sensor 1	1173	234.4	2.321		Sensor 1	1173	234.4	2.285
Sensor 1	1174	234.6	2.083		Sensor 1	1174	234.6	2.322		Sensor 1	1174	234.6	2.285
Sensor 1	1175	234.8	2.083		Sensor 1	1175	234.8	2.322		Sensor 1	1175	234.8	2.285
Sensor 1	1176	235	2.083		Sensor 1	1176	235	2.322		Sensor 1	1176	235	2.284
Sensor 1	1177	235.2	2.084		Sensor 1	1177	235.2	2.323		Sensor 1	1177	235.2	2.283
Sensor 1	1178	235.4	2.084		Sensor 1	1178	235.4	2.323		Sensor 1	1178	235.4	2.283
Sensor 1	1179	235.6	2.084		Sensor 1	1179	235.6	2.323		Sensor 1	1179	235.6	2.283
Sensor 1	1180	235.8	2.084		Sensor 1	1180	235.8	2.324		Sensor 1	1180	235.8	2.283
Sensor 1	1181	236	2.085		Sensor 1	1181	236	2.324		Sensor 1	1181	236	2.283
Sensor 1	1182	236.2	2.086		Sensor 1	1182	236.2	2.325		Sensor 1	1182	236.2	2.284
Sensor 1	1183	236.4	2.087		Sensor 1	1183	236.4	2.325		Sensor 1	1183	236.4	2.284
Sensor 1	1184	236.6	2.088		Sensor 1	1184	236.6	2.326		Sensor 1	1184	236.6	2.284
Sensor 1	1185	236.8	2.089		Sensor 1	1185	236.8	2.326		Sensor 1	1185	236.8	2.285
Sensor 1	1186	237	2.09		Sensor 1	1186	237	2.327		Sensor 1	1186	237	2.286
Sensor 1	1187	237.2	2.091		Sensor 1	1187	237.2	2.328		Sensor 1	1187	237.2	2.286
Sensor 1	1188	237.4	2.092		Sensor 1	1188	237.4	2.328		Sensor 1	1188	237.4	2.287
Sensor 1	1189	237.6	2.092		Sensor 1	1189	237.6	2.328		Sensor 1	1189	237.6	2.288
Sensor 1	1190	237.8	2.092		Sensor 1	1190	237.8	2.328		Sensor 1	1190	237.8	2.288
Sensor 1	1191	238	2.092		Sensor 1	1191	238	2.329		Sensor 1	1191	238	2.289
Sensor 1	1192	238.2	2.092		Sensor 1	1192	238.2	2.33		Sensor 1	1192	238.2	2.289
Sensor 1	1193	238.4	2.092		Sensor 1	1193	238.4	2.33		Sensor 1	1193	238.4	2.289
Sensor 1	1194	238.6	2.092		Sensor 1	1194	238.6	2.331		Sensor 1	1194	238.6	2.288
Sensor 1	1195	238.8	2.092		Sensor 1	1195	238.8	2.331		Sensor 1	1195	238.8	2.289
Sensor 1	1196	239	2.091		Sensor 1	1196	239	2.331		Sensor 1	1196	239	2.289
Sensor 1	1197	239.2	2.091		Sensor 1	1197	239.2	2.331		Sensor 1	1197	239.2	2.29
Sensor 1	1198	239.4	2.091		Sensor 1	1198	239.4	2.331		Sensor 1	1198	239.4	2.29
Sensor 1	1199	239.6	2.09		Sensor 1	1199	239.6	2.332		Sensor 1	1199	239.6	2.291
Sensor 1	1200	239.8	2.09		Sensor 1	1200	239.8	2.331		Sensor 1	1200	239.8	2.29
Sensor 1	1201	240	2.09		Sensor 1	1201	240	2.332		Sensor 1	1201	240	2.29
Sensor 1	1202	240.2	2.091		Sensor 1	1202	240.2	2.332		Sensor 1	1202	240.2	2.291
Sensor 1	1203	240.4	2.092		Sensor 1	1203	240.4	2.331		Sensor 1	1203	240.4	2.291
Sensor 1	1204	240.6	2.092		Sensor 1	1204	240.6	2.331		Sensor 1	1204	240.6	2.292
Sensor 1	1205	240.8	2.092		Sensor 1	1205	240.8	2.331		Sensor 1	1205	240.8	2.292
Sensor 1	1206	241	2.091		Sensor 1	1206	241	2.331		Sensor 1	1206	241	2.292
Sensor 1	1207	241.2	2.092		Sensor 1	1207	241.2	2.331		Sensor 1	1207	241.2	2.293
Sensor 1	1208	241.4	2.092		Sensor 1	1208	241.4	2.332		Sensor 1	1208	241.4	2.293
Sensor 1	1209	241.6	2.093		Sensor 1	1209	241.6	2.333		Sensor 1	1209	241.6	2.294
Sensor 1	1210	241.8	2.093		Sensor 1	1210	241.8	2.332		Sensor 1	1210	241.8	2.294
Sensor 1	1211	242	2.093		Sensor 1	1211	242	2.333		Sensor 1	1211	242	2.295
Sensor 1	1212	242.2	2.094		Sensor 1	1212	242.2	2.334		Sensor 1	1212	242.2	2.295
Sensor 1	1213	242.4	2.094		Sensor 1	1213	242.4	2.335		Sensor 1	1213	242.4	2.295
Sensor 1	1214	242.6	2.095		Sensor 1	1214	242.6	2.335		Sensor 1	1214	242.6	2.296
Sensor 1	1215	242.8	2.094		Sensor 1	1215	242.8	2.336		Sensor 1	1215	242.8	2.297
Sensor 1	1216	243	2.095		Sensor 1	1216	243	2.337		Sensor 1	1216	243	2.298
Sensor 1	1217	243.2	2.095		Sensor 1	1217	243.2	2.337		Sensor 1	1217	243.2	2.298
Sensor 1	1218	243.4	2.095		Sensor 1	1218	243.4	2.337		Sensor 1	1218	243.4	2.298
Sensor 1	1219	243.6	2.095		Sensor 1	1219	243.6	2.337		Sensor 1	1219	243.6	2.298
Sensor 1	1220	243.8	2.095		Sensor 1	1220	243.8	2.337		Sensor 1	1220	243.8	2.298
Sensor 1	1221	244	2.095		Sensor 1	1221	244	2.337		Sensor 1	1221	244	2.298
Sensor 1	1222	244.2	2.095		Sensor 1	1222	244.2	2.337		Sensor 1	1222	244.2	2.298
Sensor 1	1223	244.4	2.096		Sensor 1	1223	244.4	2.337		Sensor 1	1223	244.4	2.299
Sensor 1	1224	244.6	2.096		Sensor 1	1224	244.6	2.337		Sensor 1	1224	244.6	2.298
Sensor 1	1225	244.8	2.096		Sensor 1	1225	244.8	2.337		Sensor 1	1225	244.8	2.298
Sensor 1	1226	245	2.096		Sensor 1	1226	245	2.336		Sensor 1	1226	245	2.298
Sensor 1	1227	245.2	2.096		Sensor 1	1227	245.2	2.337		Sensor 1	1227	245.2	2.298
Sensor 1	1228	245.4	2.097		Sensor 1	1228	245.4	2.338		Sensor 1	1228	245.4	2.299
Sensor 1	1229	245.6	2.098		Sensor 1	1229	245.6	2.338		Sensor 1	1229	245.6	2.299
Sensor 1	1230	245.8	2.098		Sensor 1	1230	245.8	2.339		Sensor 1	1230	245.8	2.299
Sensor 1	1231	246	2.099		Sensor 1	1231	246	2.34		Sensor 1	1231	246	2.299
Sensor 1	1232	246.2	2.1		Sensor 1	1232	246.2	2.341		Sensor 1	1232	246.2	2.299
Sensor 1	1233	246.4	2.1		Sensor 1	1233	246.4	2.342		Sensor 1	1233	246.4	2.3
Sensor 1	1234	246.6	2.101		Sensor 1	1234	246.6	2.342		Sensor 1	1234	246.6	2.3
Sensor 1	1235	246.8	2.102		Sensor 1	1235	246.8	2.343		Sensor 1	1235	246.8	2.301
Sensor 1	1236	247	2.102		Sensor 1	1236	247	2.343		Sensor 1	1236	247	2.302
Sensor 1	1237	247.2	2.102		Sensor 1	1237	247.2	2.343		Sensor 1	1237	247.2	2.302
Sensor 1	1238	247.4	2.102		Sensor 1	1238	247.4	2.343		Sensor 1	1238	247.4	2.303
Sensor 1	1239	247.6	2.101		Sensor 1	1239	247.6	2.343		Sensor 1	1239	247.6	2.303
Sensor 1	1240	247.8	2.101		Sensor 1	1240	247.8	2.342		Sensor 1	1240	247.8	2.304
Sensor 1	1241	248	2.101		Sensor 1	1241	248	2.342		Sensor 1	1241	248	2.304
Sensor 1	1242	248.2	2.102		Sensor 1	1242	248.2	2.342		Sensor 1	1242	248.2	2.304
Sensor 1	1243	248.4	2.102		Sensor 1	1243	248.4	2.342		Sensor 1	1243	248.4	2.304
Sensor 1	1244	248.6	2.102		Sensor 1	1244	248.6	2.342		Sensor 1	1244	248.6	2.304
Sensor 1	1245	248.8	2.102		Sensor 1	1245	248.8	2.342		Sensor 1	1245	248.8	2.304
Sensor 1	1246	249	2.101		Sensor 1	1246	249	2.343		Sensor 1	1246	249	2.304
Sensor 1	1247	249.2	2.1		Sensor 1	1247	249.2	2.344		Sensor 1	1247	249.2	2.304
Sensor 1	1248	249.4	2.1		Sensor 1	1248	249.4	2.344		Sensor 1	1248	249.4	2.304
Sensor 1	1249	249.6	2.1		Sensor 1	1249	249.6	2.344		Sensor 1	1249	249.6	2.304
Sensor 1	1250	249.8	2.099		Sensor 1	1250	249.8	2.344		Sensor 1	1250	249.8	2.304
Sensor 1	1251	250	2.099		Sensor 1	1251	250	2.345		Sensor 1	1251	250	2.304
Sensor 1	1252	250.2	2.1		Sensor 1	1252	250.2	2.345		Sensor 1	1252	250.2	2.305
Sensor 1	1253	250.4	2.1		Sensor 1	1253	250.4	2.346		Sensor 1	1253	250.4	2.305
Sensor 1	1254	250.6	2.101		Sensor 1	1254	250.6	2.346		Sensor 1	1254	250.6	2.305
Sensor 1	1255	250.8	2.101		Sensor 1	1255	250.8	2.347		Sensor 1	1255	250.8	2.305
Sensor 1	1256	251	2.101		Sensor 1	1256	251	2.347		Sensor 1	1256	251	2.305
Sensor 1	1257	251.2	2.101		Sensor 1	1257	251.2	2.347		Sensor 1	1257	251.2	2.306
Sensor 1	1258	251.4	2.102		Sensor 1	1258	251.4	2.348		Sensor 1	1258	251.4	2.306
Sensor 1	1259	251.6	2.103		Sensor 1	1259	251.6	2.348		Sensor 1	1259	251.6	2.306
Sensor 1	1260	251.8	2.104		Sensor 1	1260	251.8	2.348		Sensor 1	1260	251.8	2.306
Sensor 1	1261	252	2.105		Sensor 1	1261	252	2.348		Sensor 1	1261	252	2.307
Sensor 1	1262	252.2	2.106		Sensor 1	1262	252.2	2.348		Sensor 1	1262	252.2	2.307
Sensor 1	1263	252.4	2.108		Sensor 1	1263	252.4	2.349		Sensor 1	1263	252.4	2.307
Sensor 1	1264	252.6	2.108		Sensor 1	1264	252.6	2.349		Sensor 1	1264	252.6	2.308
Sensor 1	1265	252.8	2.108		Sensor 1	1265	252.8	2.348		Sensor 1	1265	252.8	2.308
Sensor 1	1266	253	2.108		Sensor 1	1266	253	2.348		Sensor 1	1266	253	2.308
Sensor 1	1267	253.2	2.108		Sensor 1	1267	253.2	2.348		Sensor 1	1267	253.2	2.308
Sensor 1	1268	253.4	2.108		Sensor 1	1268	253.4	2.348		Sensor 1	1268	253.4	2.308
Sensor 1	1269	253.6	2.108		Sensor 1	1269	253.6	2.349		Sensor 1	1269	253.6	2.309
Sensor 1	1270	253.8	2.108		Sensor 1	1270	253.8	2.349		Sensor 1	1270	253.8	2.309
Sensor 1	1271	254	2.108		Sensor 1	1271	254	2.35		Sensor 1	1271	254	2.308
Sensor 1	1272	254.2	2.108		Sensor 1	1272	254.2	2.35		Sensor 1	1272	254.2	2.308
Sensor 1	1273	254.4	2.108		Sensor 1	1273	254.4	2.35		Sensor 1	1273	254.4	2.308
Sensor 1	1274	254.6	2.107		Sensor 1	1274	254.6	2.351		Sensor 1	1274	254.6	2.308
Sensor 1	1275	254.8	2.107		Sensor 1	1275	254.8	2.352		Sensor 1	1275	254.8	2.308
Sensor 1	1276	255	2.106		Sensor 1	1276	255	2.353		Sensor 1	1276	255	2.308
Sensor 1	1277	255.2	2.106		Sensor 1	1277	255.2	2.353		Sensor 1	1277	255.2	2.309
Sensor 1	1278	255.4	2.107		Sensor 1	1278	255.4	2.354		Sensor 1	1278	255.4	2.31
Sensor 1	1279	255.6	2.107		Sensor 1	1279	255.6	2.355		Sensor 1	1279	255.6	2.31
Sensor 1	1280	255.8	2.108		Sensor 1	1280	255.8	2.356		Sensor 1	1280	255.8	2.31
Sensor 1	1281	256	2.108		Sensor 1	1281	256	2.356		Sensor 1	1281	256	2.311
Sensor 1	1282	256.2	2.108		Sensor 1	1282	256.2	2.356		Sensor 1	1282	256.2	2.311
Sensor 1	1283	256.4	2.109		Sensor 1	1283	256.4	2.357		Sensor 1	1283	256.4	2.311
Sensor 1	1284	256.6	2.108		Sensor 1	1284	256.6	2.357		Sensor 1	1284	256.6	2.311
Sensor 1	1285	256.8	2.109		Sensor 1	1285	256.8	2.356		Sensor 1	1285	256.8	2.311
Sensor 1	1286	257	2.11		Sensor 1	1286	257	2.356		Sensor 1	1286	257	2.311
Sensor 1	1287	257.2	2.11		Sensor 1	1287	257.2	2.356		Sensor 1	1287	257.2	2.311
Sensor 1	1288	257.4	2.11		Sensor 1	1288	257.4	2.356		Sensor 1	1288	257.4	2.312
Sensor 1	1289	257.6	2.11		Sensor 1	1289	257.6	2.356		Sensor 1	1289	257.6	2.313
Sensor 1	1290	257.8	2.111		Sensor 1	1290	257.8	2.356		Sensor 1	1290	257.8	2.312
Sensor 1	1291	258	2.111		Sensor 1	1291	258	2.356		Sensor 1	1291	258	2.312
Sensor 1	1292	258.2	2.111		Sensor 1	1292	258.2	2.356		Sensor 1	1292	258.2	2.312
Sensor 1	1293	258.4	2.111		Sensor 1	1293	258.4	2.357		Sensor 1	1293	258.4	2.312
Sensor 1	1294	258.6	2.111		Sensor 1	1294	258.6	2.357		Sensor 1	1294	258.6	2.313
Sensor 1	1295	258.8	2.111		Sensor 1	1295	258.8	2.357		Sensor 1	1295	258.8	2.313
Sensor 1	1296	259	2.112		Sensor 1	1296	259	2.357		Sensor 1	1296	259	2.313
Sensor 1	1297	259.2	2.112		Sensor 1	1297	259.2	2.357		Sensor 1	1297	259.2	2.315
Sensor 1	1298	259.4	2.112		Sensor 1	1298	259.4	2.357		Sensor 1	1298	259.4	2.315
Sensor 1	1299	259.6	2.112		Sensor 1	1299	259.6	2.358		Sensor 1	1299	259.6	2.316
Sensor 1	1300	259.8	2.113		Sensor 1	1300	259.8	2.358		Sensor 1	1300	259.8	2.316
Sensor 1	1301	260	2.112		Sensor 1	1301	260	2.358		Sensor 1	1301	260	2.316
Sensor 1	1302	260.2	2.112		Sensor 1	1302	260.2	2.358		Sensor 1	1302	260.2	2.316
Sensor 1	1303	260.4	2.112		Sensor 1	1303	260.4	2.358		Sensor 1	1303	260.4	2.316
Sensor 1	1304	260.6	2.112		Sensor 1	1304	260.6	2.357		Sensor 1	1304	260.6	2.317
Sensor 1	1305	260.8	2.112		Sensor 1	1305	260.8	2.356		Sensor 1	1305	260.8	2.317
Sensor 1	1306	261	2.112		Sensor 1	1306	261	2.356		Sensor 1	1306	261	2.317
Sensor 1	1307	261.2	2.112		Sensor 1	1307	261.2	2.357		Sensor 1	1307	261.2	2.318
Sensor 1	1308	261.4	2.112		Sensor 1	1308	261.4	2.357		Sensor 1	1308	261.4	2.318
Sensor 1	1309	261.6	2.112		Sensor 1	1309	261.6	2.357		Sensor 1	1309	261.6	2.318
Sensor 1	1310	261.8	2.112		Sensor 1	1310	261.8	2.358		Sensor 1	1310	261.8	2.318
Sensor 1	1311	262	2.112		Sensor 1	1311	262	2.358		Sensor 1	1311	262	2.318
Sensor 1	1312	262.2	2.112		Sensor 1	1312	262.2	2.359		Sensor 1	1312	262.2	2.319
Sensor 1	1313	262.4	2.113		Sensor 1	1313	262.4	2.36		Sensor 1	1313	262.4	2.32
Sensor 1	1314	262.6	2.113		Sensor 1	1314	262.6	2.36		Sensor 1	1314	262.6	2.32
Sensor 1	1315	262.8	2.114		Sensor 1	1315	262.8	2.36		Sensor 1	1315	262.8	2.321
Sensor 1	1316	263	2.114		Sensor 1	1316	263	2.36		Sensor 1	1316	263	2.322
Sensor 1	1317	263.2	2.115		Sensor 1	1317	263.2	2.361		Sensor 1	1317	263.2	2.322
Sensor 1	1318	263.4	2.116		Sensor 1	1318	263.4	2.361		Sensor 1	1318	263.4	2.322
Sensor 1	1319	263.6	2.117		Sensor 1	1319	263.6	2.361		Sensor 1	1319	263.6	2.322
Sensor 1	1320	263.8	2.117		Sensor 1	1320	263.8	2.361		Sensor 1	1320	263.8	2.322
Sensor 1	1321	264	2.118		Sensor 1	1321	264	2.361		Sensor 1	1321	264	2.323
Sensor 1	1322	264.2	2.119		Sensor 1	1322	264.2	2.361		Sensor 1	1322	264.2	2.323
Sensor 1	1323	264.4	2.119		Sensor 1	1323	264.4	2.361		Sensor 1	1323	264.4	2.323
Sensor 1	1324	264.6	2.12		Sensor 1	1324	264.6	2.361		Sensor 1	1324	264.6	2.323
Sensor 1	1325	264.8	2.12		Sensor 1	1325	264.8	2.361		Sensor 1	1325	264.8	2.324
Sensor 1	1326	265	2.12		Sensor 1	1326	265	2.362		Sensor 1	1326	265	2.323
Sensor 1	1327	265.2	2.12		Sensor 1	1327	265.2	2.362		Sensor 1	1327	265.2	2.323
Sensor 1	1328	265.4	2.12		Sensor 1	1328	265.4	2.362		Sensor 1	1328	265.4	2.323
Sensor 1	1329	265.6	2.12		Sensor 1	1329	265.6	2.363		Sensor 1	1329	265.6	2.322
Sensor 1	1330	265.8	2.12		Sensor 1	1330	265.8	2.363		Sensor 1	1330	265.8	2.323
Sensor 1	1331	266	2.12		Sensor 1	1331	266	2.364		Sensor 1	1331	266	2.323
Sensor 1	1332	266.2	2.12		Sensor 1	1332	266.2	2.365		Sensor 1	1332	266.2	2.324
Sensor 1	1333	266.4	2.12		Sensor 1	1333	266.4	2.365		Sensor 1	1333	266.4	2.324
Sensor 1	1334	266.6	2.12		Sensor 1	1334	266.6	2.365		Sensor 1	1334	266.6	2.325
Sensor 1	1335	266.8	2.12		Sensor 1	1335	266.8	2.365		Sensor 1	1335	266.8	2.325
Sensor 1	1336	267	2.12		Sensor 1	1336	267	2.366		Sensor 1	1336	267	2.325
Sensor 1	1337	267.2	2.12		Sensor 1	1337	267.2	2.366		Sensor 1	1337	267.2	2.324
Sensor 1	1338	267.4	2.12		Sensor 1	1338	267.4	2.366		Sensor 1	1338	267.4	2.324
Sensor 1	1339	267.6	2.12		Sensor 1	1339	267.6	2.367		Sensor 1	1339	267.6	2.325
Sensor 1	1340	267.8	2.12		Sensor 1	1340	267.8	2.367		Sensor 1	1340	267.8	2.325
Sensor 1	1341	268	2.12		Sensor 1	1341	268	2.368		Sensor 1	1341	268	2.325
Sensor 1	1342	268.2	2.12		Sensor 1	1342	268.2	2.368		Sensor 1	1342	268.2	2.325
Sensor 1	1343	268.4	2.121		Sensor 1	1343	268.4	2.369		Sensor 1	1343	268.4	2.326
Sensor 1	1344	268.6	2.121		Sensor 1	1344	268.6	2.369		Sensor 1	1344	268.6	2.327
Sensor 1	1345	268.8	2.121		Sensor 1	1345	268.8	2.369		Sensor 1	1345	268.8	2.327
Sensor 1	1346	269	2.122		Sensor 1	1346	269	2.37		Sensor 1	1346	269	2.326
Sensor 1	1347	269.2	2.123		Sensor 1	1347	269.2	2.369		Sensor 1	1347	269.2	2.327
Sensor 1	1348	269.4	2.123		Sensor 1	1348	269.4	2.37		Sensor 1	1348	269.4	2.327
Sensor 1	1349	269.6	2.124		Sensor 1	1349	269.6	2.37		Sensor 1	1349	269.6	2.328
Sensor 1	1350	269.8	2.124		Sensor 1	1350	269.8	2.371		Sensor 1	1350	269.8	2.329
Sensor 1	1351	270	2.124		Sensor 1	1351	270	2.371		Sensor 1	1351	270	2.329
Sensor 1	1352	270.2	2.125		Sensor 1	1352	270.2	2.372		Sensor 1	1352	270.2	2.329
Sensor 1	1353	270.4	2.124		Sensor 1	1353	270.4	2.372		Sensor 1	1353	270.4	2.33
Sensor 1	1354	270.6	2.125		Sensor 1	1354	270.6	2.372		Sensor 1	1354	270.6	2.33
Sensor 1	1355	270.8	2.125		Sensor 1	1355	270.8	2.372		Sensor 1	1355	270.8	2.331
Sensor 1	1356	271	2.125		Sensor 1	1356	271	2.373		Sensor 1	1356	271	2.33
Sensor 1	1357	271.2	2.125		Sensor 1	1357	271.2	2.373		Sensor 1	1357	271.2	2.33
Sensor 1	1358	271.4	2.124		Sensor 1	1358	271.4	2.374		Sensor 1	1358	271.4	2.33
Sensor 1	1359	271.6	2.124		Sensor 1	1359	271.6	2.374		Sensor 1	1359	271.6	2.33
Sensor 1	1360	271.8	2.124		Sensor 1	1360	271.8	2.374		Sensor 1	1360	271.8	2.33
Sensor 1	1361	272	2.124		Sensor 1	1361	272	2.374		Sensor 1	1361	272	2.33
Sensor 1	1362	272.2	2.124		Sensor 1	1362	272.2	2.375		Sensor 1	1362	272.2	2.331
Sensor 1	1363	272.4	2.125		Sensor 1	1363	272.4	2.375		Sensor 1	1363	272.4	2.332
Sensor 1	1364	272.6	2.125		Sensor 1	1364	272.6	2.374		Sensor 1	1364	272.6	2.332
Sensor 1	1365	272.8	2.127		Sensor 1	1365	272.8	2.374		Sensor 1	1365	272.8	2.332
Sensor 1	1366	273	2.127		Sensor 1	1366	273	2.374		Sensor 1	1366	273	2.332
Sensor 1	1367	273.2	2.127		Sensor 1	1367	273.2	2.374		Sensor 1	1367	273.2	2.332
Sensor 1	1368	273.4	2.128		Sensor 1	1368	273.4	2.374		Sensor 1	1368	273.4	2.332
Sensor 1	1369	273.6	2.128		Sensor 1	1369	273.6	2.374		Sensor 1	1369	273.6	2.333
Sensor 1	1370	273.8	2.129		Sensor 1	1370	273.8	2.374		Sensor 1	1370	273.8	2.333
Sensor 1	1371	274	2.128		Sensor 1	1371	274	2.374		Sensor 1	1371	274	2.333
Sensor 1	1372	274.2	2.129		Sensor 1	1372	274.2	2.375		Sensor 1	1372	274.2	2.334
Sensor 1	1373	274.4	2.128		Sensor 1	1373	274.4	2.374		Sensor 1	1373	274.4	2.335
Sensor 1	1374	274.6	2.128		Sensor 1	1374	274.6	2.374		Sensor 1	1374	274.6	2.335
Sensor 1	1375	274.8	2.128		Sensor 1	1375	274.8	2.374		Sensor 1	1375	274.8	2.335
Sensor 1	1376	275	2.127		Sensor 1	1376	275	2.375		Sensor 1	1376	275	2.335
Sensor 1	1377	275.2	2.127		Sensor 1	1377	275.2	2.375		Sensor 1	1377	275.2	2.334
Sensor 1	1378	275.4	2.127		Sensor 1	1378	275.4	2.376		Sensor 1	1378	275.4	2.334
Sensor 1	1379	275.6	2.127		Sensor 1	1379	275.6	2.376		Sensor 1	1379	275.6	2.334
Sensor 1	1380	275.8	2.128		Sensor 1	1380	275.8	2.376		Sensor 1	1380	275.8	2.334
Sensor 1	1381	276	2.128		Sensor 1	1381	276	2.377		Sensor 1	1381	276	2.334
Sensor 1	1382	276.2	2.128		Sensor 1	1382	276.2	2.377		Sensor 1	1382	276.2	2.334
Sensor 1	1383	276.4	2.128		Sensor 1	1383	276.4	2.377		Sensor 1	1383	276.4	2.334
Sensor 1	1384	276.6	2.129		Sensor 1	1384	276.6	2.378		Sensor 1	1384	276.6	2.334
Sensor 1	1385	276.8	2.13		Sensor 1	1385	276.8	2.378		Sensor 1	1385	276.8	2.334
Sensor 1	1386	277	2.13		Sensor 1	1386	277	2.379		Sensor 1	1386	277	2.334
Sensor 1	1387	277.2	2.131		Sensor 1	1387	277.2	2.379		Sensor 1	1387	277.2	2.334
Sensor 1	1388	277.4	2.131		Sensor 1	1388	277.4	2.379		Sensor 1	1388	277.4	2.334
Sensor 1	1389	277.6	2.131		Sensor 1	1389	277.6	2.379		Sensor 1	1389	277.6	2.335
Sensor 1	1390	277.8	2.131		Sensor 1	1390	277.8	2.38		Sensor 1	1390	277.8	2.336
Sensor 1	1391	278	2.131		Sensor 1	1391	278	2.381		Sensor 1	1391	278	2.336
Sensor 1	1392	278.2	2.131		Sensor 1	1392	278.2	2.38		Sensor 1	1392	278.2	2.336
Sensor 1	1393	278.4	2.131		Sensor 1	1393	278.4	2.38		Sensor 1	1393	278.4	2.337
Sensor 1	1394	278.6	2.131		Sensor 1	1394	278.6	2.38		Sensor 1	1394	278.6	2.337
Sensor 1	1395	278.8	2.131		Sensor 1	1395	278.8	2.381		Sensor 1	1395	278.8	2.338
Sensor 1	1396	279	2.131		Sensor 1	1396	279	2.381		Sensor 1	1396	279	2.338
Sensor 1	1397	279.2	2.131		Sensor 1	1397	279.2	2.381		Sensor 1	1397	279.2	2.338
Sensor 1	1398	279.4	2.131		Sensor 1	1398	279.4	2.381		Sensor 1	1398	279.4	2.337
Sensor 1	1399	279.6	2.131		Sensor 1	1399	279.6	2.381		Sensor 1	1399	279.6	2.337
Sensor 1	1400	279.8	2.131		Sensor 1	1400	279.8	2.381		Sensor 1	1400	279.8	2.337
Sensor 1	1401	280	2.132		Sensor 1	1401	280	2.381		Sensor 1	1401	280	2.338
Sensor 1	1402	280.2	2.131		Sensor 1	1402	280.2	2.381		Sensor 1	1402	280.2	2.339
Sensor 1	1403	280.4	2.132		Sensor 1	1403	280.4	2.382		Sensor 1	1403	280.4	2.339
Sensor 1	1404	280.6	2.132		Sensor 1	1404	280.6	2.382		Sensor 1	1404	280.6	2.34
Sensor 1	1405	280.8	2.133		Sensor 1	1405	280.8	2.383		Sensor 1	1405	280.8	2.34
Sensor 1	1406	281	2.133		Sensor 1	1406	281	2.383		Sensor 1	1406	281	2.34
Sensor 1	1407	281.2	2.134		Sensor 1	1407	281.2	2.383		Sensor 1	1407	281.2	2.341
Sensor 1	1408	281.4	2.134		Sensor 1	1408	281.4	2.384		Sensor 1	1408	281.4	2.341
Sensor 1	1409	281.6	2.134		Sensor 1	1409	281.6	2.385		Sensor 1	1409	281.6	2.341
Sensor 1	1410	281.8	2.135		Sensor 1	1410	281.8	2.386		Sensor 1	1410	281.8	2.341
Sensor 1	1411	282	2.135		Sensor 1	1411	282	2.386		Sensor 1	1411	282	2.341
Sensor 1	1412	282.2	2.135		Sensor 1	1412	282.2	2.387		Sensor 1	1412	282.2	2.342
Sensor 1	1413	282.4	2.135		Sensor 1	1413	282.4	2.387		Sensor 1	1413	282.4	2.342
Sensor 1	1414	282.6	2.136		Sensor 1	1414	282.6	2.388		Sensor 1	1414	282.6	2.343
Sensor 1	1415	282.8	2.136		Sensor 1	1415	282.8	2.388		Sensor 1	1415	282.8	2.344
Sensor 1	1416	283	2.136		Sensor 1	1416	283	2.389		Sensor 1	1416	283	2.344
Sensor 1	1417	283.2	2.136		Sensor 1	1417	283.2	2.389		Sensor 1	1417	283.2	2.343
Sensor 1	1418	283.4	2.136		Sensor 1	1418	283.4	2.388		Sensor 1	1418	283.4	2.344
Sensor 1	1419	283.6	2.136		Sensor 1	1419	283.6	2.388		Sensor 1	1419	283.6	2.345
Sensor 1	1420	283.8	2.136		Sensor 1	1420	283.8	2.388		Sensor 1	1420	283.8	2.345
Sensor 1	1421	284	2.136		Sensor 1	1421	284	2.388		Sensor 1	1421	284	2.346
Sensor 1	1422	284.2	2.135		Sensor 1	1422	284.2	2.388		Sensor 1	1422	284.2	2.346
Sensor 1	1423	284.4	2.135		Sensor 1	1423	284.4	2.388		Sensor 1	1423	284.4	2.346
Sensor 1	1424	284.6	2.136		Sensor 1	1424	284.6	2.387		Sensor 1	1424	284.6	2.346
Sensor 1	1425	284.8	2.135		Sensor 1	1425	284.8	2.387		Sensor 1	1425	284.8	2.346
Sensor 1	1426	285	2.135		Sensor 1	1426	285	2.387		Sensor 1	1426	285	2.346
Sensor 1	1427	285.2	2.135		Sensor 1	1427	285.2	2.387		Sensor 1	1427	285.2	2.346
Sensor 1	1428	285.4	2.135		Sensor 1	1428	285.4	2.387		Sensor 1	1428	285.4	2.345
Sensor 1	1429	285.6	2.136		Sensor 1	1429	285.6	2.388		Sensor 1	1429	285.6	2.345
Sensor 1	1430	285.8	2.136		Sensor 1	1430	285.8	2.388		Sensor 1	1430	285.8	2.345
Sensor 1	1431	286	2.136		Sensor 1	1431	286	2.388		Sensor 1	1431	286	2.345
Sensor 1	1432	286.2	2.137		Sensor 1	1432	286.2	2.389		Sensor 1	1432	286.2	2.346
Sensor 1	1433	286.4	2.137		Sensor 1	1433	286.4	2.389		Sensor 1	1433	286.4	2.347
Sensor 1	1434	286.6	2.137		Sensor 1	1434	286.6	2.39		Sensor 1	1434	286.6	2.347
Sensor 1	1435	286.8	2.138		Sensor 1	1435	286.8	2.391		Sensor 1	1435	286.8	2.348
Sensor 1	1436	287	2.139		Sensor 1	1436	287	2.392		Sensor 1	1436	287	2.347
Sensor 1	1437	287.2	2.139		Sensor 1	1437	287.2	2.392		Sensor 1	1437	287.2	2.348
Sensor 1	1438	287.4	2.139		Sensor 1	1438	287.4	2.392		Sensor 1	1438	287.4	2.349
Sensor 1	1439	287.6	2.139		Sensor 1	1439	287.6	2.392		Sensor 1	1439	287.6	2.349
Sensor 1	1440	287.8	2.139		Sensor 1	1440	287.8	2.393		Sensor 1	1440	287.8	2.349
Sensor 1	1441	288	2.14		Sensor 1	1441	288	2.392		Sensor 1	1441	288	2.349
Sensor 1	1442	288.2	2.14		Sensor 1	1442	288.2	2.392		Sensor 1	1442	288.2	2.348
Sensor 1	1443	288.4	2.14		Sensor 1	1443	288.4	2.391		Sensor 1	1443	288.4	2.348
Sensor 1	1444	288.6	2.14		Sensor 1	1444	288.6	2.391		Sensor 1	1444	288.6	2.347
Sensor 1	1445	288.8	2.14		Sensor 1	1445	288.8	2.391		Sensor 1	1445	288.8	2.348
Sensor 1	1446	289	2.14		Sensor 1	1446	289	2.391		Sensor 1	1446	289	2.348
Sensor 1	1447	289.2	2.141		Sensor 1	1447	289.2	2.39		Sensor 1	1447	289.2	2.348
Sensor 1	1448	289.4	2.142		Sensor 1	1448	289.4	2.39		Sensor 1	1448	289.4	2.348
Sensor 1	1449	289.6	2.143		Sensor 1	1449	289.6	2.39		Sensor 1	1449	289.6	2.349
Sensor 1	1450	289.8	2.143		Sensor 1	1450	289.8	2.39		Sensor 1	1450	289.8	2.349
Sensor 1	1451	290	2.143		Sensor 1	1451	290	2.39		Sensor 1	1451	290	2.35
Sensor 1	1452	290.2	2.143		Sensor 1	1452	290.2	2.391		Sensor 1	1452	290.2	2.351
Sensor 1	1453	290.4	2.143		Sensor 1	1453	290.4	2.392		Sensor 1	1453	290.4	2.351
Sensor 1	1454	290.6	2.143		Sensor 1	1454	290.6	2.392		Sensor 1	1454	290.6	2.351
Sensor 1	1455	290.8	2.144		Sensor 1	1455	290.8	2.392		Sensor 1	1455	290.8	2.352
Sensor 1	1456	291	2.144		Sensor 1	1456	291	2.392		Sensor 1	1456	291	2.352
Sensor 1	1457	291.2	2.145		Sensor 1	1457	291.2	2.392		Sensor 1	1457	291.2	2.352
Sensor 1	1458	291.4	2.144		Sensor 1	1458	291.4	2.393		Sensor 1	1458	291.4	2.352
Sensor 1	1459	291.6	2.144		Sensor 1	1459	291.6	2.393		Sensor 1	1459	291.6	2.351
Sensor 1	1460	291.8	2.143		Sensor 1	1460	291.8	2.393		Sensor 1	1460	291.8	2.351
Sensor 1	1461	292	2.143		Sensor 1	1461	292	2.393		Sensor 1	1461	292	2.351
Sensor 1	1462	292.2	2.142		Sensor 1	1462	292.2	2.393		Sensor 1	1462	292.2	2.35
Sensor 1	1463	292.4	2.143		Sensor 1	1463	292.4	2.394		Sensor 1	1463	292.4	2.351
Sensor 1	1464	292.6	2.143		Sensor 1	1464	292.6	2.394		Sensor 1	1464	292.6	2.351
Sensor 1	1465	292.8	2.143		Sensor 1	1465	292.8	2.394		Sensor 1	1465	292.8	2.352
Sensor 1	1466	293	2.143		Sensor 1	1466	293	2.394		Sensor 1	1466	293	2.352
Sensor 1	1467	293.2	2.144		Sensor 1	1467	293.2	2.394		Sensor 1	1467	293.2	2.353
Sensor 1	1468	293.4	2.144		Sensor 1	1468	293.4	2.395		Sensor 1	1468	293.4	2.354
Sensor 1	1469	293.6	2.144		Sensor 1	1469	293.6	2.396		Sensor 1	1469	293.6	2.355
Sensor 1	1470	293.8	2.144		Sensor 1	1470	293.8	2.396		Sensor 1	1470	293.8	2.356
Sensor 1	1471	294	2.144		Sensor 1	1471	294	2.397		Sensor 1	1471	294	2.356
Sensor 1	1472	294.2	2.145		Sensor 1	1472	294.2	2.397		Sensor 1	1472	294.2	2.356
Sensor 1	1473	294.4	2.145		Sensor 1	1473	294.4	2.397		Sensor 1	1473	294.4	2.356
Sensor 1	1474	294.6	2.146		Sensor 1	1474	294.6	2.397		Sensor 1	1474	294.6	2.356
Sensor 1	1475	294.8	2.147		Sensor 1	1475	294.8	2.398		Sensor 1	1475	294.8	2.356
Sensor 1	1476	295	2.148		Sensor 1	1476	295	2.398		Sensor 1	1476	295	2.356
Sensor 1	1477	295.2	2.148		Sensor 1	1477	295.2	2.398		Sensor 1	1477	295.2	2.355
Sensor 1	1478	295.4	2.148		Sensor 1	1478	295.4	2.398		Sensor 1	1478	295.4	2.355
Sensor 1	1479	295.6	2.148		Sensor 1	1479	295.6	2.399		Sensor 1	1479	295.6	2.354
Sensor 1	1480	295.8	2.147		Sensor 1	1480	295.8	2.398		Sensor 1	1480	295.8	2.354
Sensor 1	1481	296	2.148		Sensor 1	1481	296	2.398		Sensor 1	1481	296	2.355
Sensor 1	1482	296.2	2.148		Sensor 1	1482	296.2	2.398		Sensor 1	1482	296.2	2.354
Sensor 1	1483	296.4	2.149		Sensor 1	1483	296.4	2.398		Sensor 1	1483	296.4	2.355
Sensor 1	1484	296.6	2.149		Sensor 1	1484	296.6	2.398		Sensor 1	1484	296.6	2.355
Sensor 1	1485	296.8	2.149		Sensor 1	1485	296.8	2.398		Sensor 1	1485	296.8	2.355
Sensor 1	1486	297	2.149		Sensor 1	1486	297	2.398		Sensor 1	1486	297	2.356
Sensor 1	1487	297.2	2.15		Sensor 1	1487	297.2	2.399		Sensor 1	1487	297.2	2.356
Sensor 1	1488	297.4	2.149		Sensor 1	1488	297.4	2.399		Sensor 1	1488	297.4	2.357
Sensor 1	1489	297.6	2.149		Sensor 1	1489	297.6	2.4		Sensor 1	1489	297.6	2.357
Sensor 1	1490	297.8	2.149		Sensor 1	1490	297.8	2.4		Sensor 1	1490	297.8	2.357
Sensor 1	1491	298	2.149		Sensor 1	1491	298	2.4		Sensor 1	1491	298	2.357
Sensor 1	1492	298.2	2.149		Sensor 1	1492	298.2	2.4		Sensor 1	1492	298.2	2.357
Sensor 1	1493	298.4	2.148		Sensor 1	1493	298.4	2.4		Sensor 1	1493	298.4	2.357
Sensor 1	1494	298.6	2.148		Sensor 1	1494	298.6	2.401		Sensor 1	1494	298.6	2.358
Sensor 1	1495	298.8	2.147		Sensor 1	1495	298.8	2.401		Sensor 1	1495	298.8	2.358
Sensor 1	1496	299	2.147		Sensor 1	1496	299	2.402		Sensor 1	1496	299	2.357
Sensor 1	1497	299.2	2.147		Sensor 1	1497	299.2	2.402		Sensor 1	1497	299.2	2.357
Sensor 1	1498	299.4	2.146		Sensor 1	1498	299.4	2.403		Sensor 1	1498	299.4	2.358
Sensor 1	1499	299.6	2.146		Sensor 1	1499	299.6	2.403		Sensor 1	1499	299.6	2.358
Sensor 1	1500	299.8	2.146		Sensor 1	1500	299.8	2.402		Sensor 1	1500	299.8	2.358
Sensor 1	1501	299.998	2.146		Sensor 1	1501	299.999	2.402		Sensor 1	1501	300.013	2.358
Sensor 1	1502	300.198	2.147		Sensor 1	1502	300.199	2.405		Sensor 1	1502	300.213	2.36
Sensor 1	1503	300.398	2.149		Sensor 1	1503	300.399	2.408		Sensor 1	1503	300.413	2.362
Sensor 1	1504	300.598	2.152		Sensor 1	1504	300.599	2.41		Sensor 1	1504	300.613	2.364
Sensor 1	1505	300.798	2.154		Sensor 1	1505	300.799	2.414		Sensor 1	1505	300.813	2.366
Sensor 1	1506	300.998	2.157		Sensor 1	1506	300.999	2.417		Sensor 1	1506	301.013	2.367
Sensor 1	1507	301.198	2.16		Sensor 1	1507	301.199	2.42		Sensor 1	1507	301.213	2.369
Sensor 1	1508	301.398	2.163		Sensor 1	1508	301.399	2.423		Sensor 1	1508	301.413	2.371
Sensor 1	1509	301.598	2.166		Sensor 1	1509	301.599	2.426		Sensor 1	1509	301.613	2.373
Sensor 1	1510	301.798	2.169		Sensor 1	1510	301.799	2.429		Sensor 1	1510	301.813	2.374
Sensor 1	1511	301.998	2.171		Sensor 1	1511	301.999	2.431		Sensor 1	1511	302.013	2.375
Sensor 1	1512	302.198	2.174		Sensor 1	1512	302.199	2.432		Sensor 1	1512	302.213	2.375
Sensor 1	1513	302.398	2.177		Sensor 1	1513	302.399	2.434		Sensor 1	1513	302.413	2.377
Sensor 1	1514	302.598	2.18		Sensor 1	1514	302.599	2.436		Sensor 1	1514	302.613	2.379
Sensor 1	1515	302.798	2.182		Sensor 1	1515	302.799	2.437		Sensor 1	1515	302.813	2.381
Sensor 1	1516	302.998	2.184		Sensor 1	1516	302.999	2.439		Sensor 1	1516	303.013	2.383
Sensor 1	1517	303.198	2.186		Sensor 1	1517	303.199	2.44		Sensor 1	1517	303.213	2.384
Sensor 1	1518	303.398	2.188		Sensor 1	1518	303.399	2.441		Sensor 1	1518	303.413	2.386
Sensor 1	1519	303.598	2.19		Sensor 1	1519	303.599	2.443		Sensor 1	1519	303.613	2.388
Sensor 1	1520	303.798	2.193		Sensor 1	1520	303.799	2.444		Sensor 1	1520	303.813	2.39
Sensor 1	1521	303.998	2.194		Sensor 1	1521	303.999	2.446		Sensor 1	1521	304.013	2.393
Sensor 1	1522	304.198	2.197		Sensor 1	1522	304.199	2.448		Sensor 1	1522	304.213	2.394
Sensor 1	1523	304.398	2.199		Sensor 1	1523	304.399	2.449		Sensor 1	1523	304.413	2.396
Sensor 1	1524	304.598	2.202		Sensor 1	1524	304.599	2.451		Sensor 1	1524	304.613	2.397
Sensor 1	1525	304.798	2.203		Sensor 1	1525	304.799	2.453		Sensor 1	1525	304.813	2.399
Sensor 1	1526	304.998	2.206		Sensor 1	1526	304.999	2.455		Sensor 1	1526	305.013	2.4
Sensor 1	1527	305.198	2.208		Sensor 1	1527	305.199	2.457		Sensor 1	1527	305.213	2.401
Sensor 1	1528	305.398	2.21		Sensor 1	1528	305.399	2.459		Sensor 1	1528	305.413	2.403
Sensor 1	1529	305.598	2.212		Sensor 1	1529	305.599	2.461		Sensor 1	1529	305.613	2.405
Sensor 1	1530	305.798	2.214		Sensor 1	1530	305.799	2.463		Sensor 1	1530	305.813	2.406
Sensor 1	1531	305.998	2.215		Sensor 1	1531	305.999	2.464		Sensor 1	1531	306.013	2.408
Sensor 1	1532	306.198	2.217		Sensor 1	1532	306.199	2.465		Sensor 1	1532	306.213	2.409
Sensor 1	1533	306.398	2.219		Sensor 1	1533	306.399	2.467		Sensor 1	1533	306.413	2.41
Sensor 1	1534	306.598	2.22		Sensor 1	1534	306.599	2.469		Sensor 1	1534	306.613	2.411
Sensor 1	1535	306.798	2.221		Sensor 1	1535	306.799	2.47		Sensor 1	1535	306.813	2.411
Sensor 1	1536	306.998	2.223		Sensor 1	1536	306.999	2.471		Sensor 1	1536	307.013	2.413
Sensor 1	1537	307.198	2.224		Sensor 1	1537	307.199	2.472		Sensor 1	1537	307.213	2.414
Sensor 1	1538	307.398	2.227		Sensor 1	1538	307.399	2.474		Sensor 1	1538	307.413	2.415
Sensor 1	1539	307.598	2.228		Sensor 1	1539	307.599	2.475		Sensor 1	1539	307.613	2.417
Sensor 1	1540	307.798	2.23		Sensor 1	1540	307.799	2.476		Sensor 1	1540	307.813	2.418
Sensor 1	1541	307.998	2.231		Sensor 1	1541	307.999	2.477		Sensor 1	1541	308.013	2.419
Sensor 1	1542	308.198	2.233		Sensor 1	1542	308.199	2.478		Sensor 1	1542	308.213	2.42
Sensor 1	1543	308.398	2.235		Sensor 1	1543	308.399	2.479		Sensor 1	1543	308.413	2.421
Sensor 1	1544	308.598	2.236		Sensor 1	1544	308.599	2.481		Sensor 1	1544	308.613	2.423
Sensor 1	1545	308.798	2.238		Sensor 1	1545	308.799	2.482		Sensor 1	1545	308.813	2.424
Sensor 1	1546	308.998	2.239		Sensor 1	1546	308.999	2.484		Sensor 1	1546	309.013	2.426
Sensor 1	1547	309.198	2.241		Sensor 1	1547	309.199	2.486		Sensor 1	1547	309.213	2.427
Sensor 1	1548	309.398	2.242		Sensor 1	1548	309.399	2.487		Sensor 1	1548	309.413	2.429
Sensor 1	1549	309.598	2.244		Sensor 1	1549	309.599	2.488		Sensor 1	1549	309.613	2.43
Sensor 1	1550	309.798	2.246		Sensor 1	1550	309.799	2.49		Sensor 1	1550	309.813	2.432
Sensor 1	1551	309.998	2.247		Sensor 1	1551	309.999	2.491		Sensor 1	1551	310.013	2.433
Sensor 1	1552	310.198	2.249		Sensor 1	1552	310.199	2.492		Sensor 1	1552	310.213	2.433
Sensor 1	1553	310.398	2.251		Sensor 1	1553	310.399	2.494		Sensor 1	1553	310.413	2.434
Sensor 1	1554	310.598	2.253		Sensor 1	1554	310.599	2.495		Sensor 1	1554	310.613	2.434
Sensor 1	1555	310.798	2.255		Sensor 1	1555	310.799	2.496		Sensor 1	1555	310.813	2.435
Sensor 1	1556	310.998	2.256		Sensor 1	1556	310.999	2.498		Sensor 1	1556	311.013	2.436
Sensor 1	1557	311.198	2.259		Sensor 1	1557	311.199	2.5		Sensor 1	1557	311.213	2.436
Sensor 1	1558	311.398	2.261		Sensor 1	1558	311.399	2.502		Sensor 1	1558	311.413	2.437
Sensor 1	1559	311.598	2.263		Sensor 1	1559	311.599	2.503		Sensor 1	1559	311.613	2.438
Sensor 1	1560	311.798	2.265		Sensor 1	1560	311.799	2.504		Sensor 1	1560	311.813	2.439
Sensor 1	1561	311.998	2.266		Sensor 1	1561	311.999	2.506		Sensor 1	1561	312.013	2.44
Sensor 1	1562	312.198	2.268		Sensor 1	1562	312.199	2.508		Sensor 1	1562	312.213	2.442
Sensor 1	1563	312.398	2.269		Sensor 1	1563	312.399	2.509		Sensor 1	1563	312.413	2.444
Sensor 1	1564	312.598	2.269		Sensor 1	1564	312.599	2.511		Sensor 1	1564	312.613	2.445
Sensor 1	1565	312.798	2.271		Sensor 1	1565	312.799	2.512		Sensor 1	1565	312.813	2.447
Sensor 1	1566	312.998	2.272		Sensor 1	1566	312.999	2.514		Sensor 1	1566	313.013	2.448
Sensor 1	1567	313.198	2.273		Sensor 1	1567	313.199	2.515		Sensor 1	1567	313.213	2.45
Sensor 1	1568	313.398	2.274		Sensor 1	1568	313.399	2.515		Sensor 1	1568	313.413	2.452
Sensor 1	1569	313.598	2.275		Sensor 1	1569	313.599	2.516		Sensor 1	1569	313.613	2.454
Sensor 1	1570	313.798	2.277		Sensor 1	1570	313.799	2.516		Sensor 1	1570	313.813	2.457
Sensor 1	1571	313.998	2.277		Sensor 1	1571	313.999	2.518		Sensor 1	1571	314.013	2.458
Sensor 1	1572	314.198	2.278		Sensor 1	1572	314.199	2.518		Sensor 1	1572	314.213	2.458
Sensor 1	1573	314.398	2.28		Sensor 1	1573	314.399	2.52		Sensor 1	1573	314.413	2.459
Sensor 1	1574	314.598	2.28		Sensor 1	1574	314.599	2.52		Sensor 1	1574	314.613	2.46
Sensor 1	1575	314.798	2.282		Sensor 1	1575	314.799	2.521		Sensor 1	1575	314.813	2.461
Sensor 1	1576	314.998	2.283		Sensor 1	1576	314.999	2.522		Sensor 1	1576	315.013	2.462
Sensor 1	1577	315.198	2.285		Sensor 1	1577	315.199	2.524		Sensor 1	1577	315.213	2.463
Sensor 1	1578	315.398	2.287		Sensor 1	1578	315.399	2.525		Sensor 1	1578	315.413	2.463
Sensor 1	1579	315.598	2.288		Sensor 1	1579	315.599	2.527		Sensor 1	1579	315.613	2.464
Sensor 1	1580	315.798	2.29		Sensor 1	1580	315.799	2.529		Sensor 1	1580	315.813	2.465
Sensor 1	1581	315.998	2.291		Sensor 1	1581	315.999	2.53		Sensor 1	1581	316.013	2.466
Sensor 1	1582	316.198	2.292		Sensor 1	1582	316.199	2.531		Sensor 1	1582	316.213	2.468
Sensor 1	1583	316.398	2.294		Sensor 1	1583	316.399	2.532		Sensor 1	1583	316.413	2.469
Sensor 1	1584	316.598	2.295		Sensor 1	1584	316.599	2.533		Sensor 1	1584	316.613	2.47
Sensor 1	1585	316.798	2.297		Sensor 1	1585	316.799	2.534		Sensor 1	1585	316.813	2.472
Sensor 1	1586	316.998	2.298		Sensor 1	1586	316.999	2.536		Sensor 1	1586	317.013	2.473
Sensor 1	1587	317.198	2.3		Sensor 1	1587	317.199	2.536		Sensor 1	1587	317.213	2.474
Sensor 1	1588	317.398	2.301		Sensor 1	1588	317.399	2.537		Sensor 1	1588	317.413	2.476
Sensor 1	1589	317.598	2.302		Sensor 1	1589	317.599	2.538		Sensor 1	1589	317.613	2.477
Sensor 1	1590	317.798	2.303		Sensor 1	1590	317.799	2.539		Sensor 1	1590	317.813	2.479
Sensor 1	1591	317.998	2.304		Sensor 1	1591	317.999	2.54		Sensor 1	1591	318.013	2.479
Sensor 1	1592	318.198	2.305		Sensor 1	1592	318.199	2.541		Sensor 1	1592	318.213	2.479
Sensor 1	1593	318.398	2.306		Sensor 1	1593	318.399	2.542		Sensor 1	1593	318.413	2.48
Sensor 1	1594	318.598	2.307		Sensor 1	1594	318.599	2.542		Sensor 1	1594	318.613	2.481
Sensor 1	1595	318.798	2.309		Sensor 1	1595	318.799	2.544		Sensor 1	1595	318.813	2.482
Sensor 1	1596	318.998	2.31		Sensor 1	1596	318.999	2.545		Sensor 1	1596	319.013	2.483
Sensor 1	1597	319.198	2.311		Sensor 1	1597	319.199	2.547		Sensor 1	1597	319.213	2.483
Sensor 1	1598	319.398	2.311		Sensor 1	1598	319.399	2.548		Sensor 1	1598	319.413	2.484
Sensor 1	1599	319.598	2.313		Sensor 1	1599	319.599	2.55		Sensor 1	1599	319.613	2.484
Sensor 1	1600	319.798	2.314		Sensor 1	1600	319.799	2.551		Sensor 1	1600	319.813	2.485
Sensor 1	1601	319.998	2.315		Sensor 1	1601	319.999	2.551		Sensor 1	1601	320.013	2.486
Sensor 1	1602	320.198	2.316		Sensor 1	1602	320.199	2.552		Sensor 1	1602	320.213	2.487
Sensor 1	1603	320.398	2.318		Sensor 1	1603	320.399	2.554		Sensor 1	1603	320.413	2.488
Sensor 1	1604	320.598	2.319		Sensor 1	1604	320.599	2.556		Sensor 1	1604	320.613	2.489
Sensor 1	1605	320.798	2.321		Sensor 1	1605	320.799	2.557		Sensor 1	1605	320.813	2.49
Sensor 1	1606	320.998	2.322		Sensor 1	1606	320.999	2.559		Sensor 1	1606	321.013	2.491
Sensor 1	1607	321.198	2.323		Sensor 1	1607	321.199	2.559		Sensor 1	1607	321.213	2.492
Sensor 1	1608	321.398	2.324		Sensor 1	1608	321.399	2.56		Sensor 1	1608	321.413	2.493
Sensor 1	1609	321.598	2.325		Sensor 1	1609	321.599	2.561		Sensor 1	1609	321.613	2.494
Sensor 1	1610	321.798	2.326		Sensor 1	1610	321.799	2.562		Sensor 1	1610	321.813	2.495
Sensor 1	1611	321.998	2.328		Sensor 1	1611	321.999	2.563		Sensor 1	1611	322.013	2.496
Sensor 1	1612	322.198	2.33		Sensor 1	1612	322.199	2.563		Sensor 1	1612	322.213	2.497
Sensor 1	1613	322.398	2.331		Sensor 1	1613	322.399	2.564		Sensor 1	1613	322.413	2.498
Sensor 1	1614	322.598	2.332		Sensor 1	1614	322.599	2.565		Sensor 1	1614	322.613	2.499
Sensor 1	1615	322.798	2.334		Sensor 1	1615	322.799	2.567		Sensor 1	1615	322.813	2.5
Sensor 1	1616	322.998	2.335		Sensor 1	1616	322.999	2.569		Sensor 1	1616	323.013	2.501
Sensor 1	1617	323.198	2.337		Sensor 1	1617	323.199	2.569		Sensor 1	1617	323.213	2.502
Sensor 1	1618	323.398	2.338		Sensor 1	1618	323.399	2.57		Sensor 1	1618	323.413	2.503
Sensor 1	1619	323.598	2.34		Sensor 1	1619	323.599	2.571		Sensor 1	1619	323.613	2.504
Sensor 1	1620	323.798	2.341		Sensor 1	1620	323.799	2.571		Sensor 1	1620	323.813	2.506
Sensor 1	1621	323.998	2.342		Sensor 1	1621	323.999	2.572		Sensor 1	1621	324.013	2.507
Sensor 1	1622	324.198	2.343		Sensor 1	1622	324.199	2.572		Sensor 1	1622	324.213	2.508
Sensor 1	1623	324.398	2.344		Sensor 1	1623	324.399	2.574		Sensor 1	1623	324.413	2.509
Sensor 1	1624	324.598	2.345		Sensor 1	1624	324.599	2.575		Sensor 1	1624	324.613	2.51
Sensor 1	1625	324.798	2.346		Sensor 1	1625	324.799	2.576		Sensor 1	1625	324.813	2.511
Sensor 1	1626	324.998	2.346		Sensor 1	1626	324.999	2.577		Sensor 1	1626	325.013	2.512
Sensor 1	1627	325.198	2.347		Sensor 1	1627	325.199	2.577		Sensor 1	1627	325.213	2.512
Sensor 1	1628	325.398	2.348		Sensor 1	1628	325.399	2.578		Sensor 1	1628	325.413	2.513
Sensor 1	1629	325.598	2.349		Sensor 1	1629	325.599	2.579		Sensor 1	1629	325.613	2.513
Sensor 1	1630	325.798	2.35		Sensor 1	1630	325.799	2.58		Sensor 1	1630	325.813	2.514
Sensor 1	1631	325.998	2.352		Sensor 1	1631	325.999	2.58		Sensor 1	1631	326.013	2.514
Sensor 1	1632	326.198	2.353		Sensor 1	1632	326.199	2.581		Sensor 1	1632	326.213	2.515
Sensor 1	1633	326.398	2.354		Sensor 1	1633	326.399	2.582		Sensor 1	1633	326.413	2.515
Sensor 1	1634	326.598	2.356		Sensor 1	1634	326.599	2.584		Sensor 1	1634	326.613	2.516
Sensor 1	1635	326.798	2.357		Sensor 1	1635	326.799	2.585		Sensor 1	1635	326.813	2.517
Sensor 1	1636	326.998	2.358		Sensor 1	1636	326.999	2.586		Sensor 1	1636	327.013	2.517
Sensor 1	1637	327.198	2.36		Sensor 1	1637	327.199	2.587		Sensor 1	1637	327.213	2.518
Sensor 1	1638	327.398	2.36		Sensor 1	1638	327.399	2.587		Sensor 1	1638	327.413	2.519
Sensor 1	1639	327.598	2.361		Sensor 1	1639	327.599	2.589		Sensor 1	1639	327.613	2.52
Sensor 1	1640	327.798	2.362		Sensor 1	1640	327.799	2.59		Sensor 1	1640	327.813	2.521
Sensor 1	1641	327.998	2.363		Sensor 1	1641	327.999	2.592		Sensor 1	1641	328.013	2.522
Sensor 1	1642	328.198	2.364		Sensor 1	1642	328.199	2.593		Sensor 1	1642	328.213	2.523
Sensor 1	1643	328.398	2.365		Sensor 1	1643	328.399	2.594		Sensor 1	1643	328.413	2.524
Sensor 1	1644	328.598	2.366		Sensor 1	1644	328.599	2.596		Sensor 1	1644	328.613	2.525
Sensor 1	1645	328.798	2.367		Sensor 1	1645	328.799	2.596		Sensor 1	1645	328.813	2.526
Sensor 1	1646	328.998	2.367		Sensor 1	1646	328.999	2.598		Sensor 1	1646	329.013	2.527
Sensor 1	1647	329.198	2.368		Sensor 1	1647	329.199	2.598		Sensor 1	1647	329.213	2.527
Sensor 1	1648	329.398	2.37		Sensor 1	1648	329.399	2.598		Sensor 1	1648	329.413	2.527
Sensor 1	1649	329.598	2.371		Sensor 1	1649	329.599	2.599		Sensor 1	1649	329.613	2.528
Sensor 1	1650	329.798	2.372		Sensor 1	1650	329.799	2.599		Sensor 1	1650	329.813	2.529
Sensor 1	1651	329.998	2.373		Sensor 1	1651	329.999	2.6		Sensor 1	1651	330.013	2.531
Sensor 1	1652	330.198	2.374		Sensor 1	1652	330.199	2.601		Sensor 1	1652	330.213	2.532
Sensor 1	1653	330.398	2.375		Sensor 1	1653	330.399	2.602		Sensor 1	1653	330.413	2.533
Sensor 1	1654	330.598	2.377		Sensor 1	1654	330.599	2.603		Sensor 1	1654	330.613	2.534
Sensor 1	1655	330.798	2.377		Sensor 1	1655	330.799	2.604		Sensor 1	1655	330.813	2.535
Sensor 1	1656	330.998	2.378		Sensor 1	1656	330.999	2.605		Sensor 1	1656	331.013	2.537
Sensor 1	1657	331.198	2.378		Sensor 1	1657	331.199	2.605		Sensor 1	1657	331.213	2.538
Sensor 1	1658	331.398	2.379		Sensor 1	1658	331.399	2.606		Sensor 1	1658	331.413	2.539
Sensor 1	1659	331.598	2.379		Sensor 1	1659	331.599	2.608		Sensor 1	1659	331.613	2.54
Sensor 1	1660	331.798	2.38		Sensor 1	1660	331.799	2.609		Sensor 1	1660	331.813	2.542
Sensor 1	1661	331.998	2.381		Sensor 1	1661	331.999	2.611		Sensor 1	1661	332.013	2.542
Sensor 1	1662	332.198	2.382		Sensor 1	1662	332.199	2.612		Sensor 1	1662	332.213	2.543
Sensor 1	1663	332.398	2.383		Sensor 1	1663	332.399	2.612		Sensor 1	1663	332.413	2.544
Sensor 1	1664	332.598	2.384		Sensor 1	1664	332.599	2.613		Sensor 1	1664	332.613	2.544
Sensor 1	1665	332.798	2.384		Sensor 1	1665	332.799	2.614		Sensor 1	1665	332.813	2.545
Sensor 1	1666	332.998	2.384		Sensor 1	1666	332.999	2.614		Sensor 1	1666	333.013	2.545
Sensor 1	1667	333.198	2.386		Sensor 1	1667	333.199	2.615		Sensor 1	1667	333.213	2.546
Sensor 1	1668	333.398	2.386		Sensor 1	1668	333.399	2.616		Sensor 1	1668	333.413	2.546
Sensor 1	1669	333.598	2.387		Sensor 1	1669	333.599	2.617		Sensor 1	1669	333.613	2.547
Sensor 1	1670	333.798	2.388		Sensor 1	1670	333.799	2.618		Sensor 1	1670	333.813	2.547
Sensor 1	1671	333.998	2.389		Sensor 1	1671	333.999	2.62		Sensor 1	1671	334.013	2.548
Sensor 1	1672	334.198	2.39		Sensor 1	1672	334.199	2.621		Sensor 1	1672	334.213	2.548
Sensor 1	1673	334.398	2.391		Sensor 1	1673	334.399	2.622		Sensor 1	1673	334.413	2.548
Sensor 1	1674	334.598	2.393		Sensor 1	1674	334.599	2.623		Sensor 1	1674	334.613	2.549
Sensor 1	1675	334.798	2.393		Sensor 1	1675	334.799	2.624		Sensor 1	1675	334.813	2.551
Sensor 1	1676	334.998	2.394		Sensor 1	1676	334.999	2.625		Sensor 1	1676	335.013	2.552
Sensor 1	1677	335.198	2.395		Sensor 1	1677	335.199	2.625		Sensor 1	1677	335.213	2.553
Sensor 1	1678	335.398	2.396		Sensor 1	1678	335.399	2.626		Sensor 1	1678	335.413	2.554
Sensor 1	1679	335.598	2.398		Sensor 1	1679	335.599	2.626		Sensor 1	1679	335.613	2.555
Sensor 1	1680	335.798	2.4		Sensor 1	1680	335.799	2.627		Sensor 1	1680	335.813	2.556
Sensor 1	1681	335.998	2.402		Sensor 1	1681	335.999	2.629		Sensor 1	1681	336.013	2.557
Sensor 1	1682	336.198	2.403		Sensor 1	1682	336.199	2.629		Sensor 1	1682	336.213	2.558
Sensor 1	1683	336.398	2.404		Sensor 1	1683	336.399	2.63		Sensor 1	1683	336.413	2.559
Sensor 1	1684	336.598	2.405		Sensor 1	1684	336.599	2.632		Sensor 1	1684	336.613	2.559
Sensor 1	1685	336.798	2.406		Sensor 1	1685	336.799	2.632		Sensor 1	1685	336.813	2.561
Sensor 1	1686	336.998	2.407		Sensor 1	1686	336.999	2.633		Sensor 1	1686	337.013	2.561
Sensor 1	1687	337.198	2.408		Sensor 1	1687	337.199	2.634		Sensor 1	1687	337.213	2.561
Sensor 1	1688	337.398	2.409		Sensor 1	1688	337.399	2.635		Sensor 1	1688	337.413	2.562
Sensor 1	1689	337.598	2.41		Sensor 1	1689	337.599	2.636		Sensor 1	1689	337.613	2.562
Sensor 1	1690	337.798	2.41		Sensor 1	1690	337.799	2.637		Sensor 1	1690	337.813	2.562
Sensor 1	1691	337.998	2.41		Sensor 1	1691	337.999	2.637		Sensor 1	1691	338.013	2.563
Sensor 1	1692	338.198	2.411		Sensor 1	1692	338.199	2.638		Sensor 1	1692	338.213	2.563
Sensor 1	1693	338.398	2.411		Sensor 1	1693	338.399	2.639		Sensor 1	1693	338.413	2.565
Sensor 1	1694	338.598	2.412		Sensor 1	1694	338.599	2.64		Sensor 1	1694	338.613	2.566
Sensor 1	1695	338.798	2.413		Sensor 1	1695	338.799	2.641		Sensor 1	1695	338.813	2.566
Sensor 1	1696	338.998	2.413		Sensor 1	1696	338.999	2.642		Sensor 1	1696	339.013	2.567
Sensor 1	1697	339.198	2.414		Sensor 1	1697	339.199	2.643		Sensor 1	1697	339.213	2.568
Sensor 1	1698	339.398	2.416		Sensor 1	1698	339.399	2.644		Sensor 1	1698	339.413	2.568
Sensor 1	1699	339.598	2.417		Sensor 1	1699	339.599	2.646		Sensor 1	1699	339.613	2.569
Sensor 1	1700	339.798	2.418		Sensor 1	1700	339.799	2.647		Sensor 1	1700	339.813	2.57
Sensor 1	1701	339.998	2.419		Sensor 1	1701	339.999	2.648		Sensor 1	1701	340.013	2.571
Sensor 1	1702	340.198	2.419		Sensor 1	1702	340.199	2.649		Sensor 1	1702	340.213	2.572
Sensor 1	1703	340.398	2.42		Sensor 1	1703	340.399	2.65		Sensor 1	1703	340.413	2.573
Sensor 1	1704	340.598	2.422		Sensor 1	1704	340.599	2.65		Sensor 1	1704	340.613	2.573
Sensor 1	1705	340.798	2.422		Sensor 1	1705	340.799	2.651		Sensor 1	1705	340.813	2.574
Sensor 1	1706	340.998	2.423		Sensor 1	1706	340.999	2.652		Sensor 1	1706	341.013	2.574
Sensor 1	1707	341.198	2.424		Sensor 1	1707	341.199	2.653		Sensor 1	1707	341.213	2.576
Sensor 1	1708	341.398	2.425		Sensor 1	1708	341.399	2.653		Sensor 1	1708	341.413	2.577
Sensor 1	1709	341.598	2.426		Sensor 1	1709	341.599	2.653		Sensor 1	1709	341.613	2.578
Sensor 1	1710	341.798	2.426		Sensor 1	1710	341.799	2.654		Sensor 1	1710	341.813	2.579
Sensor 1	1711	341.998	2.427		Sensor 1	1711	341.999	2.655		Sensor 1	1711	342.013	2.58
Sensor 1	1712	342.198	2.428		Sensor 1	1712	342.199	2.656		Sensor 1	1712	342.213	2.581
Sensor 1	1713	342.398	2.429		Sensor 1	1713	342.399	2.656		Sensor 1	1713	342.413	2.582
Sensor 1	1714	342.598	2.43		Sensor 1	1714	342.599	2.657		Sensor 1	1714	342.613	2.582
Sensor 1	1715	342.798	2.431		Sensor 1	1715	342.799	2.658		Sensor 1	1715	342.813	2.582
Sensor 1	1716	342.998	2.431		Sensor 1	1716	342.999	2.659		Sensor 1	1716	343.013	2.583
Sensor 1	1717	343.198	2.432		Sensor 1	1717	343.199	2.659		Sensor 1	1717	343.213	2.583
Sensor 1	1718	343.398	2.433		Sensor 1	1718	343.399	2.66		Sensor 1	1718	343.413	2.584
Sensor 1	1719	343.598	2.433		Sensor 1	1719	343.599	2.661		Sensor 1	1719	343.613	2.585
Sensor 1	1720	343.798	2.433		Sensor 1	1720	343.799	2.661		Sensor 1	1720	343.813	2.585
Sensor 1	1721	343.998	2.434		Sensor 1	1721	343.999	2.662		Sensor 1	1721	344.013	2.586
Sensor 1	1722	344.198	2.434		Sensor 1	1722	344.199	2.662		Sensor 1	1722	344.213	2.586
Sensor 1	1723	344.398	2.435		Sensor 1	1723	344.399	2.662		Sensor 1	1723	344.413	2.586
Sensor 1	1724	344.598	2.436		Sensor 1	1724	344.599	2.663		Sensor 1	1724	344.613	2.587
Sensor 1	1725	344.798	2.436		Sensor 1	1725	344.799	2.664		Sensor 1	1725	344.813	2.588
Sensor 1	1726	344.998	2.437		Sensor 1	1726	344.999	2.665		Sensor 1	1726	345.013	2.588
Sensor 1	1727	345.198	2.438		Sensor 1	1727	345.199	2.666		Sensor 1	1727	345.213	2.589
Sensor 1	1728	345.398	2.439		Sensor 1	1728	345.399	2.667		Sensor 1	1728	345.413	2.59
Sensor 1	1729	345.598	2.44		Sensor 1	1729	345.599	2.667		Sensor 1	1729	345.613	2.591
Sensor 1	1730	345.798	2.442		Sensor 1	1730	345.799	2.669		Sensor 1	1730	345.813	2.593
Sensor 1	1731	345.998	2.443		Sensor 1	1731	345.999	2.67		Sensor 1	1731	346.013	2.594
Sensor 1	1732	346.198	2.444		Sensor 1	1732	346.199	2.671		Sensor 1	1732	346.213	2.595
Sensor 1	1733	346.398	2.445		Sensor 1	1733	346.399	2.671		Sensor 1	1733	346.413	2.595
Sensor 1	1734	346.598	2.446		Sensor 1	1734	346.599	2.671		Sensor 1	1734	346.613	2.596
Sensor 1	1735	346.798	2.447		Sensor 1	1735	346.799	2.672		Sensor 1	1735	346.813	2.597
Sensor 1	1736	346.998	2.448		Sensor 1	1736	346.999	2.673		Sensor 1	1736	347.013	2.599
Sensor 1	1737	347.198	2.45		Sensor 1	1737	347.199	2.674		Sensor 1	1737	347.213	2.599
Sensor 1	1738	347.398	2.451		Sensor 1	1738	347.399	2.675		Sensor 1	1738	347.413	2.6
Sensor 1	1739	347.598	2.452		Sensor 1	1739	347.599	2.676		Sensor 1	1739	347.613	2.6
Sensor 1	1740	347.798	2.453		Sensor 1	1740	347.799	2.677		Sensor 1	1740	347.813	2.601
Sensor 1	1741	347.998	2.454		Sensor 1	1741	347.999	2.677		Sensor 1	1741	348.013	2.602
Sensor 1	1742	348.198	2.455		Sensor 1	1742	348.199	2.677		Sensor 1	1742	348.213	2.603
Sensor 1	1743	348.398	2.456		Sensor 1	1743	348.399	2.679		Sensor 1	1743	348.413	2.603
Sensor 1	1744	348.598	2.456		Sensor 1	1744	348.599	2.68		Sensor 1	1744	348.613	2.604
Sensor 1	1745	348.798	2.457		Sensor 1	1745	348.799	2.68		Sensor 1	1745	348.813	2.604
Sensor 1	1746	348.998	2.457		Sensor 1	1746	348.999	2.682		Sensor 1	1746	349.013	2.605
Sensor 1	1747	349.198	2.457		Sensor 1	1747	349.199	2.683		Sensor 1	1747	349.213	2.605
Sensor 1	1748	349.398	2.458		Sensor 1	1748	349.399	2.684		Sensor 1	1748	349.413	2.604
Sensor 1	1749	349.598	2.459		Sensor 1	1749	349.599	2.685		Sensor 1	1749	349.613	2.605
Sensor 1	1750	349.798	2.459		Sensor 1	1750	349.799	2.686		Sensor 1	1750	349.813	2.606
Sensor 1	1751	349.998	2.46		Sensor 1	1751	349.999	2.686		Sensor 1	1751	350.013	2.607
Sensor 1	1752	350.198	2.461		Sensor 1	1752	350.199	2.686		Sensor 1	1752	350.213	2.606
Sensor 1	1753	350.398	2.461		Sensor 1	1753	350.399	2.686		Sensor 1	1753	350.413	2.607
Sensor 1	1754	350.598	2.462		Sensor 1	1754	350.599	2.687		Sensor 1	1754	350.613	2.607
Sensor 1	1755	350.798	2.463		Sensor 1	1755	350.799	2.688		Sensor 1	1755	350.813	2.608
Sensor 1	1756	350.998	2.464		Sensor 1	1756	350.999	2.689		Sensor 1	1756	351.013	2.609
Sensor 1	1757	351.198	2.465		Sensor 1	1757	351.199	2.691		Sensor 1	1757	351.213	2.609
Sensor 1	1758	351.398	2.466		Sensor 1	1758	351.399	2.691		Sensor 1	1758	351.413	2.61
Sensor 1	1759	351.598	2.466		Sensor 1	1759	351.599	2.692		Sensor 1	1759	351.613	2.611
Sensor 1	1760	351.798	2.467		Sensor 1	1760	351.799	2.693		Sensor 1	1760	351.813	2.612
Sensor 1	1761	351.998	2.469		Sensor 1	1761	351.999	2.694		Sensor 1	1761	352.013	2.613
Sensor 1	1762	352.198	2.47		Sensor 1	1762	352.199	2.695		Sensor 1	1762	352.213	2.613
Sensor 1	1763	352.398	2.471		Sensor 1	1763	352.399	2.696		Sensor 1	1763	352.413	2.615
Sensor 1	1764	352.598	2.472		Sensor 1	1764	352.599	2.697		Sensor 1	1764	352.613	2.617
Sensor 1	1765	352.798	2.472		Sensor 1	1765	352.799	2.697		Sensor 1	1765	352.813	2.617
Sensor 1	1766	352.998	2.473		Sensor 1	1766	352.999	2.698		Sensor 1	1766	353.013	2.618
Sensor 1	1767	353.198	2.475		Sensor 1	1767	353.199	2.7		Sensor 1	1767	353.213	2.618
Sensor 1	1768	353.398	2.476		Sensor 1	1768	353.399	2.7		Sensor 1	1768	353.413	2.619
Sensor 1	1769	353.598	2.477		Sensor 1	1769	353.599	2.7		Sensor 1	1769	353.613	2.62
Sensor 1	1770	353.798	2.478		Sensor 1	1770	353.799	2.701		Sensor 1	1770	353.813	2.621
Sensor 1	1771	353.998	2.479		Sensor 1	1771	353.999	2.701		Sensor 1	1771	354.013	2.621
Sensor 1	1772	354.198	2.48		Sensor 1	1772	354.199	2.702		Sensor 1	1772	354.213	2.621
Sensor 1	1773	354.398	2.48		Sensor 1	1773	354.399	2.702		Sensor 1	1773	354.413	2.622
Sensor 1	1774	354.598	2.481		Sensor 1	1774	354.599	2.702		Sensor 1	1774	354.613	2.622
Sensor 1	1775	354.798	2.482		Sensor 1	1775	354.799	2.703		Sensor 1	1775	354.813	2.623
Sensor 1	1776	354.998	2.483		Sensor 1	1776	354.999	2.704		Sensor 1	1776	355.013	2.624
Sensor 1	1777	355.198	2.483		Sensor 1	1777	355.199	2.704		Sensor 1	1777	355.213	2.624
Sensor 1	1778	355.398	2.484		Sensor 1	1778	355.399	2.705		Sensor 1	1778	355.413	2.624
Sensor 1	1779	355.598	2.484		Sensor 1	1779	355.599	2.706		Sensor 1	1779	355.613	2.625
Sensor 1	1780	355.798	2.484		Sensor 1	1780	355.799	2.707		Sensor 1	1780	355.813	2.626
Sensor 1	1781	355.998	2.485		Sensor 1	1781	355.999	2.707		Sensor 1	1781	356.013	2.627
Sensor 1	1782	356.198	2.485		Sensor 1	1782	356.199	2.708		Sensor 1	1782	356.213	2.628
Sensor 1	1783	356.398	2.486		Sensor 1	1783	356.399	2.709		Sensor 1	1783	356.413	2.63
Sensor 1	1784	356.598	2.486		Sensor 1	1784	356.599	2.711		Sensor 1	1784	356.613	2.63
Sensor 1	1785	356.798	2.487		Sensor 1	1785	356.799	2.712		Sensor 1	1785	356.813	2.631
Sensor 1	1786	356.998	2.488		Sensor 1	1786	356.999	2.713		Sensor 1	1786	357.013	2.632
Sensor 1	1787	357.198	2.49		Sensor 1	1787	357.199	2.714		Sensor 1	1787	357.213	2.632
Sensor 1	1788	357.398	2.491		Sensor 1	1788	357.399	2.715		Sensor 1	1788	357.413	2.633
Sensor 1	1789	357.598	2.492		Sensor 1	1789	357.599	2.715		Sensor 1	1789	357.613	2.634
Sensor 1	1790	357.798	2.493		Sensor 1	1790	357.799	2.717		Sensor 1	1790	357.813	2.634
Sensor 1	1791	357.998	2.494		Sensor 1	1791	357.999	2.717		Sensor 1	1791	358.013	2.635
Sensor 1	1792	358.198	2.494		Sensor 1	1792	358.199	2.718		Sensor 1	1792	358.213	2.635
Sensor 1	1793	358.398	2.495		Sensor 1	1793	358.399	2.719		Sensor 1	1793	358.413	2.635
Sensor 1	1794	358.598	2.496		Sensor 1	1794	358.599	2.719		Sensor 1	1794	358.613	2.636
Sensor 1	1795	358.798	2.497		Sensor 1	1795	358.799	2.72		Sensor 1	1795	358.813	2.637
Sensor 1	1796	358.998	2.498		Sensor 1	1796	358.999	2.721		Sensor 1	1796	359.013	2.637
Sensor 1	1797	359.198	2.498		Sensor 1	1797	359.199	2.721		Sensor 1	1797	359.213	2.638
Sensor 1	1798	359.398	2.498		Sensor 1	1798	359.399	2.721		Sensor 1	1798	359.413	2.64
Sensor 1	1799	359.598	2.498		Sensor 1	1799	359.599	2.721		Sensor 1	1799	359.613	2.641
Sensor 1	1800	359.798	2.499		Sensor 1	1800	359.799	2.721		Sensor 1	1800	359.813	2.642
Sensor 1	1801	359.998	2.5		Sensor 1	1801	359.999	2.722		Sensor 1	1801	360.013	2.643
Sensor 1	1802	360.198	2.5		Sensor 1	1802	360.199	2.723		Sensor 1	1802	360.213	2.643
Sensor 1	1803	360.398	2.501		Sensor 1	1803	360.399	2.723		Sensor 1	1803	360.413	2.644
Sensor 1	1804	360.598	2.502		Sensor 1	1804	360.599	2.724		Sensor 1	1804	360.613	2.644
Sensor 1	1805	360.798	2.504		Sensor 1	1805	360.799	2.725		Sensor 1	1805	360.813	2.645
Sensor 1	1806	360.998	2.505		Sensor 1	1806	360.999	2.725		Sensor 1	1806	361.013	2.645
Sensor 1	1807	361.198	2.506		Sensor 1	1807	361.199	2.726		Sensor 1	1807	361.213	2.646
Sensor 1	1808	361.398	2.507		Sensor 1	1808	361.399	2.726		Sensor 1	1808	361.413	2.647
Sensor 1	1809	361.598	2.507		Sensor 1	1809	361.599	2.727		Sensor 1	1809	361.613	2.648
Sensor 1	1810	361.798	2.508		Sensor 1	1810	361.799	2.728		Sensor 1	1810	361.813	2.648
Sensor 1	1811	361.998	2.508		Sensor 1	1811	361.999	2.728		Sensor 1	1811	362.013	2.648
Sensor 1	1812	362.198	2.508		Sensor 1	1812	362.199	2.73		Sensor 1	1812	362.213	2.649
Sensor 1	1813	362.398	2.508		Sensor 1	1813	362.399	2.73		Sensor 1	1813	362.413	2.649
Sensor 1	1814	362.598	2.509		Sensor 1	1814	362.599	2.731		Sensor 1	1814	362.613	2.649
Sensor 1	1815	362.798	2.509		Sensor 1	1815	362.799	2.732		Sensor 1	1815	362.813	2.65
Sensor 1	1816	362.998	2.509		Sensor 1	1816	362.999	2.732		Sensor 1	1816	363.013	2.65
Sensor 1	1817	363.198	2.51		Sensor 1	1817	363.199	2.732		Sensor 1	1817	363.213	2.651
Sensor 1	1818	363.398	2.51		Sensor 1	1818	363.399	2.733		Sensor 1	1818	363.413	2.652
Sensor 1	1819	363.598	2.511		Sensor 1	1819	363.599	2.734		Sensor 1	1819	363.613	2.652
Sensor 1	1820	363.798	2.512		Sensor 1	1820	363.799	2.735		Sensor 1	1820	363.813	2.652
Sensor 1	1821	363.998	2.512		Sensor 1	1821	363.999	2.736		Sensor 1	1821	364.013	2.652
Sensor 1	1822	364.198	2.512		Sensor 1	1822	364.199	2.737		Sensor 1	1822	364.213	2.653
Sensor 1	1823	364.398	2.513		Sensor 1	1823	364.399	2.737		Sensor 1	1823	364.413	2.653
Sensor 1	1824	364.598	2.514		Sensor 1	1824	364.599	2.737		Sensor 1	1824	364.613	2.654
Sensor 1	1825	364.798	2.515		Sensor 1	1825	364.799	2.739		Sensor 1	1825	364.813	2.655
Sensor 1	1826	364.998	2.516		Sensor 1	1826	364.999	2.739		Sensor 1	1826	365.013	2.656
Sensor 1	1827	365.198	2.517		Sensor 1	1827	365.199	2.74		Sensor 1	1827	365.213	2.657
Sensor 1	1828	365.398	2.518		Sensor 1	1828	365.399	2.742		Sensor 1	1828	365.413	2.658
Sensor 1	1829	365.598	2.519		Sensor 1	1829	365.599	2.743		Sensor 1	1829	365.613	2.659
Sensor 1	1830	365.798	2.521		Sensor 1	1830	365.799	2.744		Sensor 1	1830	365.813	2.66
Sensor 1	1831	365.998	2.521		Sensor 1	1831	365.999	2.745		Sensor 1	1831	366.013	2.661
Sensor 1	1832	366.198	2.523		Sensor 1	1832	366.199	2.745		Sensor 1	1832	366.213	2.662
Sensor 1	1833	366.398	2.524		Sensor 1	1833	366.399	2.746		Sensor 1	1833	366.413	2.663
Sensor 1	1834	366.598	2.525		Sensor 1	1834	366.599	2.746		Sensor 1	1834	366.613	2.663
Sensor 1	1835	366.798	2.526		Sensor 1	1835	366.799	2.747		Sensor 1	1835	366.813	2.664
Sensor 1	1836	366.998	2.526		Sensor 1	1836	366.999	2.748		Sensor 1	1836	367.013	2.665
Sensor 1	1837	367.198	2.527		Sensor 1	1837	367.199	2.748		Sensor 1	1837	367.213	2.665
Sensor 1	1838	367.398	2.528		Sensor 1	1838	367.399	2.749		Sensor 1	1838	367.413	2.666
Sensor 1	1839	367.598	2.528		Sensor 1	1839	367.599	2.75		Sensor 1	1839	367.613	2.666
Sensor 1	1840	367.798	2.528		Sensor 1	1840	367.799	2.751		Sensor 1	1840	367.813	2.666
Sensor 1	1841	367.998	2.528		Sensor 1	1841	367.999	2.751		Sensor 1	1841	368.013	2.666
Sensor 1	1842	368.198	2.528		Sensor 1	1842	368.199	2.751		Sensor 1	1842	368.213	2.666
Sensor 1	1843	368.398	2.528		Sensor 1	1843	368.399	2.751		Sensor 1	1843	368.413	2.667
Sensor 1	1844	368.598	2.529		Sensor 1	1844	368.599	2.752		Sensor 1	1844	368.613	2.668
Sensor 1	1845	368.798	2.529		Sensor 1	1845	368.799	2.753		Sensor 1	1845	368.813	2.668
Sensor 1	1846	368.998	2.531		Sensor 1	1846	368.999	2.753		Sensor 1	1846	369.013	2.669
Sensor 1	1847	369.198	2.531		Sensor 1	1847	369.199	2.753		Sensor 1	1847	369.213	2.67
Sensor 1	1848	369.398	2.532		Sensor 1	1848	369.399	2.754		Sensor 1	1848	369.413	2.671
Sensor 1	1849	369.598	2.533		Sensor 1	1849	369.599	2.755		Sensor 1	1849	369.613	2.672
Sensor 1	1850	369.798	2.533		Sensor 1	1850	369.799	2.755		Sensor 1	1850	369.813	2.673
Sensor 1	1851	369.998	2.533		Sensor 1	1851	369.999	2.756		Sensor 1	1851	370.013	2.674
Sensor 1	1852	370.198	2.534		Sensor 1	1852	370.199	2.757		Sensor 1	1852	370.213	2.675
Sensor 1	1853	370.398	2.535		Sensor 1	1853	370.399	2.757		Sensor 1	1853	370.413	2.675
Sensor 1	1854	370.598	2.535		Sensor 1	1854	370.599	2.758		Sensor 1	1854	370.613	2.675
Sensor 1	1855	370.798	2.535		Sensor 1	1855	370.799	2.759		Sensor 1	1855	370.813	2.676
Sensor 1	1856	370.998	2.536		Sensor 1	1856	370.999	2.76		Sensor 1	1856	371.013	2.676
Sensor 1	1857	371.198	2.537		Sensor 1	1857	371.199	2.761		Sensor 1	1857	371.213	2.676
Sensor 1	1858	371.398	2.538		Sensor 1	1858	371.399	2.762		Sensor 1	1858	371.413	2.677
Sensor 1	1859	371.598	2.538		Sensor 1	1859	371.599	2.763		Sensor 1	1859	371.613	2.677
Sensor 1	1860	371.798	2.539		Sensor 1	1860	371.799	2.764		Sensor 1	1860	371.813	2.678
Sensor 1	1861	371.998	2.539		Sensor 1	1861	371.999	2.765		Sensor 1	1861	372.013	2.678
Sensor 1	1862	372.198	2.54		Sensor 1	1862	372.199	2.766		Sensor 1	1862	372.213	2.68
Sensor 1	1863	372.398	2.54		Sensor 1	1863	372.399	2.767		Sensor 1	1863	372.413	2.68
Sensor 1	1864	372.598	2.541		Sensor 1	1864	372.599	2.767		Sensor 1	1864	372.613	2.681
Sensor 1	1865	372.798	2.542		Sensor 1	1865	372.799	2.768		Sensor 1	1865	372.813	2.682
Sensor 1	1866	372.998	2.543		Sensor 1	1866	372.999	2.769		Sensor 1	1866	373.013	2.683
Sensor 1	1867	373.198	2.544		Sensor 1	1867	373.199	2.77		Sensor 1	1867	373.213	2.683
Sensor 1	1868	373.398	2.545		Sensor 1	1868	373.399	2.771		Sensor 1	1868	373.413	2.683
Sensor 1	1869	373.598	2.545		Sensor 1	1869	373.599	2.772		Sensor 1	1869	373.613	2.684
Sensor 1	1870	373.798	2.546		Sensor 1	1870	373.799	2.773		Sensor 1	1870	373.813	2.684
Sensor 1	1871	373.998	2.547		Sensor 1	1871	373.999	2.774		Sensor 1	1871	374.013	2.685
Sensor 1	1872	374.198	2.547		Sensor 1	1872	374.199	2.775		Sensor 1	1872	374.213	2.685
Sensor 1	1873	374.398	2.548		Sensor 1	1873	374.399	2.775		Sensor 1	1873	374.413	2.686
Sensor 1	1874	374.598	2.549		Sensor 1	1874	374.599	2.775		Sensor 1	1874	374.613	2.686
Sensor 1	1875	374.798	2.55		Sensor 1	1875	374.799	2.776		Sensor 1	1875	374.813	2.687
Sensor 1	1876	374.998	2.55		Sensor 1	1876	374.999	2.776		Sensor 1	1876	375.013	2.688
Sensor 1	1877	375.198	2.551		Sensor 1	1877	375.199	2.777		Sensor 1	1877	375.213	2.688
Sensor 1	1878	375.398	2.551		Sensor 1	1878	375.399	2.777		Sensor 1	1878	375.413	2.688
Sensor 1	1879	375.598	2.551		Sensor 1	1879	375.599	2.777		Sensor 1	1879	375.613	2.688
Sensor 1	1880	375.798	2.551		Sensor 1	1880	375.799	2.777		Sensor 1	1880	375.813	2.688
Sensor 1	1881	375.998	2.552		Sensor 1	1881	375.999	2.778		Sensor 1	1881	376.013	2.689
Sensor 1	1882	376.198	2.553		Sensor 1	1882	376.199	2.778		Sensor 1	1882	376.213	2.689
Sensor 1	1883	376.398	2.553		Sensor 1	1883	376.399	2.778		Sensor 1	1883	376.413	2.69
Sensor 1	1884	376.598	2.554		Sensor 1	1884	376.599	2.779		Sensor 1	1884	376.613	2.691
Sensor 1	1885	376.798	2.555		Sensor 1	1885	376.799	2.78		Sensor 1	1885	376.813	2.692
Sensor 1	1886	376.998	2.556		Sensor 1	1886	376.999	2.781		Sensor 1	1886	377.013	2.692
Sensor 1	1887	377.198	2.557		Sensor 1	1887	377.199	2.782		Sensor 1	1887	377.213	2.692
Sensor 1	1888	377.398	2.558		Sensor 1	1888	377.399	2.782		Sensor 1	1888	377.413	2.693
Sensor 1	1889	377.598	2.559		Sensor 1	1889	377.599	2.783		Sensor 1	1889	377.613	2.695
Sensor 1	1890	377.798	2.56		Sensor 1	1890	377.799	2.784		Sensor 1	1890	377.813	2.696
Sensor 1	1891	377.998	2.561		Sensor 1	1891	377.999	2.785		Sensor 1	1891	378.013	2.697
Sensor 1	1892	378.198	2.561		Sensor 1	1892	378.199	2.785		Sensor 1	1892	378.213	2.698
Sensor 1	1893	378.398	2.562		Sensor 1	1893	378.399	2.786		Sensor 1	1893	378.413	2.699
Sensor 1	1894	378.598	2.563		Sensor 1	1894	378.599	2.786		Sensor 1	1894	378.613	2.699
Sensor 1	1895	378.798	2.563		Sensor 1	1895	378.799	2.787		Sensor 1	1895	378.813	2.7
Sensor 1	1896	378.998	2.563		Sensor 1	1896	378.999	2.787		Sensor 1	1896	379.013	2.701
Sensor 1	1897	379.198	2.562		Sensor 1	1897	379.199	2.788		Sensor 1	1897	379.213	2.7
Sensor 1	1898	379.398	2.562		Sensor 1	1898	379.399	2.788		Sensor 1	1898	379.413	2.7
Sensor 1	1899	379.598	2.563		Sensor 1	1899	379.599	2.789		Sensor 1	1899	379.613	2.7
Sensor 1	1900	379.798	2.563		Sensor 1	1900	379.799	2.789		Sensor 1	1900	379.813	2.7
Sensor 1	1901	379.998	2.564		Sensor 1	1901	379.999	2.79		Sensor 1	1901	380.013	2.7
Sensor 1	1902	380.198	2.565		Sensor 1	1902	380.199	2.79		Sensor 1	1902	380.213	2.701
Sensor 1	1903	380.398	2.565		Sensor 1	1903	380.399	2.791		Sensor 1	1903	380.413	2.702
Sensor 1	1904	380.598	2.566		Sensor 1	1904	380.599	2.792		Sensor 1	1904	380.613	2.703
Sensor 1	1905	380.798	2.566		Sensor 1	1905	380.799	2.793		Sensor 1	1905	380.813	2.703
Sensor 1	1906	380.998	2.568		Sensor 1	1906	380.999	2.793		Sensor 1	1906	381.013	2.704
Sensor 1	1907	381.198	2.569		Sensor 1	1907	381.199	2.793		Sensor 1	1907	381.213	2.705
Sensor 1	1908	381.398	2.569		Sensor 1	1908	381.399	2.794		Sensor 1	1908	381.413	2.707
Sensor 1	1909	381.598	2.571		Sensor 1	1909	381.599	2.794		Sensor 1	1909	381.613	2.708
Sensor 1	1910	381.798	2.572		Sensor 1	1910	381.799	2.795		Sensor 1	1910	381.813	2.709
Sensor 1	1911	381.998	2.572		Sensor 1	1911	381.999	2.795		Sensor 1	1911	382.013	2.71
Sensor 1	1912	382.198	2.572		Sensor 1	1912	382.199	2.797		Sensor 1	1912	382.213	2.71
Sensor 1	1913	382.398	2.572		Sensor 1	1913	382.399	2.798		Sensor 1	1913	382.413	2.711
Sensor 1	1914	382.598	2.573		Sensor 1	1914	382.599	2.799		Sensor 1	1914	382.613	2.711
Sensor 1	1915	382.798	2.573		Sensor 1	1915	382.799	2.799		Sensor 1	1915	382.813	2.712
Sensor 1	1916	382.998	2.574		Sensor 1	1916	382.999	2.8		Sensor 1	1916	383.013	2.713
Sensor 1	1917	383.198	2.574		Sensor 1	1917	383.199	2.801		Sensor 1	1917	383.213	2.713
Sensor 1	1918	383.398	2.576		Sensor 1	1918	383.399	2.802		Sensor 1	1918	383.413	2.713
Sensor 1	1919	383.598	2.577		Sensor 1	1919	383.599	2.802		Sensor 1	1919	383.613	2.714
Sensor 1	1920	383.798	2.578		Sensor 1	1920	383.799	2.802		Sensor 1	1920	383.813	2.714
Sensor 1	1921	383.998	2.578		Sensor 1	1921	383.999	2.802		Sensor 1	1921	384.013	2.714
Sensor 1	1922	384.198	2.578		Sensor 1	1922	384.199	2.803		Sensor 1	1922	384.213	2.714
Sensor 1	1923	384.398	2.578		Sensor 1	1923	384.399	2.804		Sensor 1	1923	384.413	2.713
Sensor 1	1924	384.598	2.578		Sensor 1	1924	384.599	2.805		Sensor 1	1924	384.613	2.713
Sensor 1	1925	384.798	2.579		Sensor 1	1925	384.799	2.805		Sensor 1	1925	384.813	2.713
Sensor 1	1926	384.998	2.579		Sensor 1	1926	384.999	2.805		Sensor 1	1926	385.013	2.714
Sensor 1	1927	385.198	2.58		Sensor 1	1927	385.199	2.805		Sensor 1	1927	385.213	2.714
Sensor 1	1928	385.398	2.58		Sensor 1	1928	385.399	2.806		Sensor 1	1928	385.413	2.715
Sensor 1	1929	385.598	2.581		Sensor 1	1929	385.599	2.806		Sensor 1	1929	385.613	2.715
Sensor 1	1930	385.798	2.582		Sensor 1	1930	385.799	2.807		Sensor 1	1930	385.813	2.715
Sensor 1	1931	385.998	2.582		Sensor 1	1931	385.999	2.808		Sensor 1	1931	386.013	2.715
Sensor 1	1932	386.198	2.583		Sensor 1	1932	386.199	2.808		Sensor 1	1932	386.213	2.716
Sensor 1	1933	386.398	2.584		Sensor 1	1933	386.399	2.809		Sensor 1	1933	386.413	2.717
Sensor 1	1934	386.598	2.584		Sensor 1	1934	386.599	2.809		Sensor 1	1934	386.613	2.718
Sensor 1	1935	386.798	2.585		Sensor 1	1935	386.799	2.81		Sensor 1	1935	386.813	2.719
Sensor 1	1936	386.998	2.586		Sensor 1	1936	386.999	2.811		Sensor 1	1936	387.013	2.72
Sensor 1	1937	387.198	2.587		Sensor 1	1937	387.199	2.812		Sensor 1	1937	387.213	2.721
Sensor 1	1938	387.398	2.588		Sensor 1	1938	387.399	2.812		Sensor 1	1938	387.413	2.721
Sensor 1	1939	387.598	2.588		Sensor 1	1939	387.599	2.813		Sensor 1	1939	387.613	2.722
Sensor 1	1940	387.798	2.588		Sensor 1	1940	387.799	2.814		Sensor 1	1940	387.813	2.722
Sensor 1	1941	387.998	2.587		Sensor 1	1941	387.999	2.815		Sensor 1	1941	388.013	2.723
Sensor 1	1942	388.198	2.587		Sensor 1	1942	388.199	2.816		Sensor 1	1942	388.213	2.724
Sensor 1	1943	388.398	2.588		Sensor 1	1943	388.399	2.817		Sensor 1	1943	388.413	2.724
Sensor 1	1944	388.598	2.588		Sensor 1	1944	388.599	2.818		Sensor 1	1944	388.613	2.725
Sensor 1	1945	388.798	2.589		Sensor 1	1945	388.799	2.818		Sensor 1	1945	388.813	2.725
Sensor 1	1946	388.998	2.589		Sensor 1	1946	388.999	2.818		Sensor 1	1946	389.013	2.726
Sensor 1	1947	389.198	2.59		Sensor 1	1947	389.199	2.818		Sensor 1	1947	389.213	2.727
Sensor 1	1948	389.398	2.591		Sensor 1	1948	389.399	2.818		Sensor 1	1948	389.413	2.727
Sensor 1	1949	389.598	2.592		Sensor 1	1949	389.599	2.818		Sensor 1	1949	389.613	2.728
Sensor 1	1950	389.798	2.592		Sensor 1	1950	389.799	2.819		Sensor 1	1950	389.813	2.729
Sensor 1	1951	389.998	2.593		Sensor 1	1951	389.999	2.819		Sensor 1	1951	390.013	2.729
Sensor 1	1952	390.198	2.594		Sensor 1	1952	390.199	2.819		Sensor 1	1952	390.213	2.729
Sensor 1	1953	390.398	2.595		Sensor 1	1953	390.399	2.82		Sensor 1	1953	390.413	2.73
Sensor 1	1954	390.598	2.596		Sensor 1	1954	390.599	2.821		Sensor 1	1954	390.613	2.73
Sensor 1	1955	390.798	2.597		Sensor 1	1955	390.799	2.822		Sensor 1	1955	390.813	2.731
Sensor 1	1956	390.998	2.598		Sensor 1	1956	390.999	2.822		Sensor 1	1956	391.013	2.731
Sensor 1	1957	391.198	2.599		Sensor 1	1957	391.199	2.823		Sensor 1	1957	391.213	2.731
Sensor 1	1958	391.398	2.599		Sensor 1	1958	391.399	2.825		Sensor 1	1958	391.413	2.731
Sensor 1	1959	391.598	2.6		Sensor 1	1959	391.599	2.826		Sensor 1	1959	391.613	2.732
Sensor 1	1960	391.798	2.6		Sensor 1	1960	391.799	2.827		Sensor 1	1960	391.813	2.732
Sensor 1	1961	391.998	2.6		Sensor 1	1961	391.999	2.828		Sensor 1	1961	392.013	2.733
Sensor 1	1962	392.198	2.6		Sensor 1	1962	392.199	2.828		Sensor 1	1962	392.213	2.734
Sensor 1	1963	392.398	2.601		Sensor 1	1963	392.399	2.829		Sensor 1	1963	392.413	2.734
Sensor 1	1964	392.598	2.602		Sensor 1	1964	392.599	2.829		Sensor 1	1964	392.613	2.734
Sensor 1	1965	392.798	2.602		Sensor 1	1965	392.799	2.83		Sensor 1	1965	392.813	2.735
Sensor 1	1966	392.998	2.603		Sensor 1	1966	392.999	2.829		Sensor 1	1966	393.013	2.736
Sensor 1	1967	393.198	2.603		Sensor 1	1967	393.199	2.83		Sensor 1	1967	393.213	2.736
Sensor 1	1968	393.398	2.602		Sensor 1	1968	393.399	2.83		Sensor 1	1968	393.413	2.737
Sensor 1	1969	393.598	2.603		Sensor 1	1969	393.599	2.831		Sensor 1	1969	393.613	2.737
Sensor 1	1970	393.798	2.602		Sensor 1	1970	393.799	2.831		Sensor 1	1970	393.813	2.738
Sensor 1	1971	393.998	2.602		Sensor 1	1971	393.999	2.831		Sensor 1	1971	394.013	2.738
Sensor 1	1972	394.198	2.603		Sensor 1	1972	394.199	2.831		Sensor 1	1972	394.213	2.739
Sensor 1	1973	394.398	2.604		Sensor 1	1973	394.399	2.833		Sensor 1	1973	394.413	2.74
Sensor 1	1974	394.598	2.603		Sensor 1	1974	394.599	2.834		Sensor 1	1974	394.613	2.741
Sensor 1	1975	394.798	2.604		Sensor 1	1975	394.799	2.834		Sensor 1	1975	394.813	2.741
Sensor 1	1976	394.998	2.606		Sensor 1	1976	394.999	2.835		Sensor 1	1976	395.013	2.742
Sensor 1	1977	395.198	2.606		Sensor 1	1977	395.199	2.835		Sensor 1	1977	395.213	2.743
Sensor 1	1978	395.398	2.607		Sensor 1	1978	395.399	2.836		Sensor 1	1978	395.413	2.744
Sensor 1	1979	395.598	2.608		Sensor 1	1979	395.599	2.837		Sensor 1	1979	395.613	2.745
Sensor 1	1980	395.798	2.609		Sensor 1	1980	395.799	2.838		Sensor 1	1980	395.813	2.745
Sensor 1	1981	395.998	2.61		Sensor 1	1981	395.999	2.838		Sensor 1	1981	396.013	2.746
Sensor 1	1982	396.198	2.61		Sensor 1	1982	396.199	2.838		Sensor 1	1982	396.213	2.747
Sensor 1	1983	396.398	2.612		Sensor 1	1983	396.399	2.839		Sensor 1	1983	396.413	2.747
Sensor 1	1984	396.598	2.613		Sensor 1	1984	396.599	2.839		Sensor 1	1984	396.613	2.747
Sensor 1	1985	396.798	2.614		Sensor 1	1985	396.799	2.84		Sensor 1	1985	396.813	2.748
Sensor 1	1986	396.998	2.615		Sensor 1	1986	396.999	2.84		Sensor 1	1986	397.013	2.749
Sensor 1	1987	397.198	2.615		Sensor 1	1987	397.199	2.841		Sensor 1	1987	397.213	2.749
Sensor 1	1988	397.398	2.616		Sensor 1	1988	397.399	2.841		Sensor 1	1988	397.413	2.749
Sensor 1	1989	397.598	2.616		Sensor 1	1989	397.599	2.841		Sensor 1	1989	397.613	2.749
Sensor 1	1990	397.798	2.616		Sensor 1	1990	397.799	2.842		Sensor 1	1990	397.813	2.75
Sensor 1	1991	397.998	2.616		Sensor 1	1991	397.999	2.843		Sensor 1	1991	398.013	2.75
Sensor 1	1992	398.198	2.616		Sensor 1	1992	398.199	2.844		Sensor 1	1992	398.213	2.75
Sensor 1	1993	398.398	2.617		Sensor 1	1993	398.399	2.845		Sensor 1	1993	398.413	2.75
Sensor 1	1994	398.598	2.617		Sensor 1	1994	398.599	2.845		Sensor 1	1994	398.613	2.751
Sensor 1	1995	398.798	2.618		Sensor 1	1995	398.799	2.846		Sensor 1	1995	398.813	2.752
Sensor 1	1996	398.998	2.618		Sensor 1	1996	398.999	2.847		Sensor 1	1996	399.013	2.752
Sensor 1	1997	399.198	2.618		Sensor 1	1997	399.199	2.847		Sensor 1	1997	399.213	2.753
Sensor 1	1998	399.398	2.62		Sensor 1	1998	399.399	2.848		Sensor 1	1998	399.413	2.753
[truncated: 4,002 more rows]

[truncated: 3 more sheets: Fig4i, Fig4j, SI Fig1]
